# Supplementary material for: Contribution of environmental and biological factors to bacterial community structure and stability in a subalpine lake
Source: Mar Life Sci Technol. 2024 Oct 30;7(1):176–86. doi: 10.1007/s42995-024-00256-8 (PMC11871254; doi:10.1007/s42995-024-00256-8)
Supplement: Supplementary file 2 — Supplementary file2 (XLSX 89 KB) [file 42995_2024_256_MOESM2_ESM.xlsx]

## Sheet: Table S1
Table S1. Summary of water physicochemical characteristics at different deep among the four seasons.
Seasons	SampleID	Temperature (℃)	pH	DO (mg/L)	EC (uS/cm)	NH4+-N (mg/L)	SO42--S (mg/L)	PO43--P (mg/L)	TOC (mg/L)
Spring	GH0_1	9.7	8.9	9.71	1102	1.33	82.101	0.891	44.3
	GH0_2	9.6	8.8	9.73	1099	1.3	76.831	0.74	44.9
	GH0_3	9.6	8.6	9.73	1103	1.3	82.693	0.573	45.1
	GH3_1	9.3	8.79	9.83	1171	1.31	77.076	0.863	22.1
	GH3_2	9.3	8.8	9.78	1218	1.32	78.335	0.693	22.1
	GH3_3	9.3	8.6	9.75	1216	1.33	75.601	0.672	22.2
	GH6_1	9	8.81	9.46	1226	1.32	73.211	0.733	42
	GH6_2	9	8.78	9.45	1226	1.33	73.994	0.852	41.4
	GH6_3	8.9	8.62	8.52	1234	1.34	73.241	0.432	41.7
Summer	GH0_1	21.4	9.31	7.83	1041	0.59	81.453	0.658	10.43
	GH0_2	21.3	9.31	7.89	1041	0.58	80.078	0.849	10.7
	GH0_3	21.2	9.32	7.92	1039	0.56	80.955	0.807	10.08
	GH3_1	20.9	9.29	7.91	1180	0.61	78.714	1.422	11.47
	GH3_2	20.9	9.29	7.91	1181	0.61	79.302	1.156	13.11
	GH3_3	20.9	9.29	7.9	1181	0.62	76.253	1.214	12.53
	GH6_1	20.3	9.2	7.16	1215	0.68	75.763	1.375	12.56
	GH6_2	20.2	9.19	7.06	1211	0.67	75.362	1.455	13.77
	GH6_3	20.1	9.17	6.96	1211	0.67	75.05	1.362	12.88
Autumn	GH0_1	12.7	9.13	9.25	1154	1.08	157.578	3.2146	34.84
	GH0_2	12.5	9.13	9.18	1158	1.08	112.754	2.883	33.72
	GH0_3	12.3	9.13	9.14	1146	1.09	122.506	5.676	35.59
	GH3_1	11.1	9.11	8.48	1100	0.84	164.623	1.478	39.46
	GH3_2	11.1	9.13	8.48	1083	0.83	146.426	1.829	40.02
	GH3_3	11	9.13	8.52	1096	0.81	133.454	4.436	37.69
	GH6_1	10.6	9.12	8.16	1096	0.96	132.183	8.132	38.85
	GH6_2	10.5	9.13	8.13	1105	0.94	164.394	4.124	38.36
	GH6_3	10.5	9.14	8.11	1113	0.9	131.065	0.744	37.39
Winter	GH0_1	2.5	8.88	9.7	1036	0.7	17.429	0.712	23.1
	GH0_2	2.6	8.87	9.78	1034	0.68	17.687	0.867	17.11
	GH0_3	2.8	8.9	9.74	1036	0.67	26.291	1.044	19.84
	GH3_1	3.6	8.73	9.41	1053	0.74	19.497	0.4325	18.32
	GH3_2	3.6	8.74	9.4	1058	0.62	17.655	0.1505	19.675
	GH3_3	3.7	8.72	9.43	1063	0.63	14.1655	0.5345	19.425
	GH6_1	4	8.91	9.13	1060	0.65	20	0.155	16.39
	GH6_2	4	8.94	9.09	1060	0.65	16.134	0.352	19.63
	GH6_3	4	8.95	9.05	1061	0.66	16.975	0.873	18.4
DO represents dissolved oxygen; EC represents electro conductibility; NH4 + represents ammonium; SO42- represents sulfate; PO43- represents phosphate and TOC represents organic carbon.

## Sheet: Table S2
Table S2. Taxonomic classifications and the relative abundance of the functional groups of protist in the four seasons water samples.
Tax（Kingdom；Phylum；Class；Order；Family；Genus）		Function	GHMay_1	GHMay_2	GHMay_3	GHMay_4	GHMay_5	GHMay_6	GHMay_7	GHMay_8	GHMay_9	GHAug_1	GHAug_2	GHAug_3	GHAug_4	GHAug_5	GHAug_6	GHAug_7	GHAug_8	GHAug_9	GHOct_1	GHOct_2	GHOct_3	GHOct_4	GHOct_5	GHOct_6	GHOct_7	GHOct_8	GHOct_9	GHJan_1	GHJan_2	GHJan_3	GHJan_4	GHJan_5	GHJan_6	GHJan_7	GHJan_8	GHJan_9
Opisthokonta；Mesomycetozoa；Ichthyosporea；Ichthyosphonida；Abeoformidae_Group_MAIP_2；Abeoformidae_Group_MAIP_2_X	H-P	Parasite	0	0	2	0	0	0	0	0	0	0	0	0	0	0	0	0	0	0	0	0	0	0	0	0	0	0	0	0	0	0	0	0	0	0	0	0
Amoebozoa；Lobosa；Lobosa_X；Centramoebida；Acanthamoebidae；Acanthamoeba	B/M	Predator	0	0	0	0	0	0	0	0	0	0	1	0	0	0	0	6	0	0	0	0	0	2	0	1	0	0	0	11	14	5	4	10	10	0	0	0
Stramenopiles；Ochrophyta；Bacillariophyta；Bacillariophyta_X；Raphid-pennate；Achnanthidium	P	Phototroph	0	0	0	0	0	0	0	0	0	2	0	1	0	0	0	0	0	0	0	0	0	0	0	8	0	0	0	0	0	0	0	0	0	0	0	0
Rhizaria；Cercozoa；Filosa-Sarcomonadea；Pansomonadida；Agitatidae；Agitatidae_X	-	Unknown	0	0	0	1	0	0	1	0	0	0	2	0	0	0	0	0	0	0	0	0	0	0	0	0	0	0	0	0	1	0	0	0	0	0	0	0
Rhizaria；Cercozoa；Filosa-Sarcomonadea；Glissomonadida；Allapsidae；Allantion	B	Predator	2	1	2	0	0	0	0	0	0	0	0	0	0	0	0	0	0	0	0	0	0	0	0	0	0	0	0	0	0	0	0	0	0	0	0	0
Rhizaria；Cercozoa；Filosa-Sarcomonadea；Glissomonadida；Allapsidae；Allapsa	-	Unknown	0	0	0	0	0	0	0	0	0	1	0	0	1	0	1	0	0	0	0	0	0	0	0	0	0	0	0	0	0	0	0	0	0	0	0	0
Rhizaria；Cercozoa；Filosa-Imbricatea；Thaumatomonadida；Thaumatomonadidae；Allas	-	Unknown	0	0	0	0	0	0	0	0	0	0	0	0	0	0	0	0	0	0	0	0	0	0	0	0	0	0	0	10	15	15	0	0	0	0	0	0
Excavata；Discoba；Heterolobosea；Acrasida；Acrasidae；Allovahlkampfia	B	Predator	0	1	1	0	0	0	0	0	0	0	0	0	0	0	0	2	0	0	0	0	0	0	0	0	0	0	0	1	0	2	0	3	2	4	1	0
Stramenopiles；Sagenista；Labyrinthulomycetes；Amphifilida；Amphifilaceae；Amphifilaceae_X	-	Unknown	0	0	0	0	0	0	1	1	0	0	0	0	0	0	0	0	0	0	0	0	0	0	0	0	0	0	0	0	1	1	0	0	0	0	0	0
Stramenopiles；Ochrophyta；Bacillariophyta；Bacillariophyta_X；Raphid-pennate；Amphora	P	Phototroph	0	0	0	0	0	0	0	0	1	1	0	0	0	1	0	0	0	0	1	0	2	0	0	0	0	0	0	2	1	3	0	0	0	0	0	2
Apusozoa；Hilomonadea；Planomonadida；Planomonadidae；Planomonadidae_Group-1；Ancyromonas	B	Predator	2	3	11	1	2	3	0	0	0	3	3	4	18	25	15	1	5	5	0	0	0	0	0	0	0	0	0	0	0	0	0	0	0	0	0	0
Amoebozoa；Conosa；Variosea；Variosea_X；AND16-lineage；AND16-lineage_X	-	Unknown	0	0	0	0	0	0	0	0	0	0	0	0	0	0	0	0	0	0	0	0	0	0	0	0	0	0	0	0	0	0	0	1	0	0	0	0
Archaeplastida；Chlorophyta；Trebouxiophyceae；Watanabea-Clade；Watanabea-Clade_X；Apatococcus	P	Phototroph	0	0	0	0	0	0	0	0	0	0	0	0	0	0	0	0	0	0	0	0	0	0	0	0	0	0	0	0	0	1	0	0	0	0	0	0
Alveolata；Chrompodellids；Colpodellidea；Colpodellida；Alphamonaceae；Aphamonas	H-P	Parasite	0	0	0	5	1	0	1	3	0	0	0	0	0	0	0	0	2	0	2	0	0	0	0	0	0	1	2	0	0	0	0	0	0	0	0	0
Stramenopiles；Pseudofungi；Oomycota；Oomycota_X；Saprolegniales；Aphanomyces	H-P	Parasite	0	0	0	1	0	0	2	0	3	0	0	0	0	1	1	0	0	0	0	0	1	0	0	3	0	0	5	0	0	0	0	3	0	1	0	0
Stramenopiles；Sagenista；Labyrinthulomycetes；Amphitremida；Amphitraemidae；Archerella	-	Unknown	0	0	0	0	0	0	2	3	2	0	0	0	0	0	0	0	1	0	0	0	0	0	0	0	0	0	0	0	0	0	0	0	0	0	0	0
Alveolata；Apicomplexa；Gregarinomorphea；Neogregarinorida；Actinocephalidae；Ascogregarina	H-P	Parasite	0	0	0	0	0	0	0	0	0	0	1	0	0	0	0	0	0	0	0	0	0	0	0	0	0	0	0	0	0	0	0	0	0	0	0	0
Alveolata；Ciliophora；CONThreeP；CONThreeP_X；CONThreeP_XX；Askenasia	A	Predator	3	1	0	0	0	0	1	0	0	0	0	0	0	0	0	0	0	0	5	5	5	0	0	1	2	2	2	4	1	1	25	2	6	4	5	9
Alveolata；Ciliophora；Spirotrichea；Euplotia；Aspidiscidae；Aspidisca	B	Predator	0	0	1	0	0	2	0	0	1	0	0	0	0	0	1	0	0	0	0	0	0	0	0	3	0	0	0	3	0	2	6	4	3	2	5	1
Stramenopiles；Ochrophyta；Bacillariophyta；Bacillariophyta_X；Araphid-pennate；Asterionella	-	Unknown	0	0	0	0	1	0	0	0	0	0	2	2	0	1	1	0	0	0	9	10	15	0	4	0	0	0	2	0	0	0	0	0	0	0	0	0
Alveolata；Dinoflagellata；Dinophyceae；Suessiales；Suessiaceae；Asulcocephalium	p	Phototroph	0	0	1	1	1	0	0	1	0	5	9	12	48	52	37	13	21	10	7	0	13	5	0	1	2	5	3	0	2	8	0	1	0	0	0	0
Amoebozoa；Conosa；Variosea；ATCC50593-Flamella-WIM80-lineage；ATCC50593-lineage；ATCC50593-lineage_X	-	Unknown	0	0	0	0	0	0	0	0	0	0	0	0	0	0	0	0	0	0	0	0	0	0	0	0	0	0	0	1	0	0	0	0	0	0	0	0
Hacrobia；Cryptophyta；Cryptophyceae；Cryptophyceae_X；Basal_Cryptophyceae-1；Basal_Cryptophyceae-1_X	P	Phototroph	0	0	0	0	0	0	0	0	0	300	212	244	368	357	327	234	161	170	18	30	25	34	38	45	44	60	67	2	0	0	0	0	0	0	0	0
Stramenopiles；Opalozoa；Bicoecea；Bicoecales；Bicoecaceae；Bicoecaceae_X	-	Unknown	0	0	1	0	0	0	0	0	0	0	0	0	0	0	0	0	0	0	1	0	3	0	0	0	1	0	0	0	0	0	0	0	0	0	1	0
Stramenopiles；Opalozoa；Bicoecea；Bicoecales；Bicoecaceae；Bicosoeca	B	Predator	0	0	0	0	0	0	0	0	0	0	0	0	0	0	0	0	0	0	0	1	0	0	0	0	0	0	0	0	0	0	0	0	0	0	0	0
Rhizaria；Cercozoa；Filosa-Sarcomonadea；Glissomonadida；Bodomorphidae；Bodomorpha	B	Predator	1	2	0	0	0	0	0	0	0	0	0	0	0	0	0	1	0	0	0	0	0	0	0	0	0	0	0	0	1	0	0	0	0	0	0	0
Archaeplastida；Chlorophyta；Trebouxiophyceae；Trebouxiophyceae_X；Trebouxiophyceae_XX；Botryococcus	P	Phototroph	677	405	677	576	491	628	523	604	606	332	146	146	191	171	377	170	169	189	16	35	32	24	23	32	31	38	30	270	241	251	537	444	481	281	174	349
Stramenopiles；Ochrophyta；Bacillariophyta；Bacillariophyta_X；Raphid-pennate；Caloneis	P	Phototroph	0	0	1	0	0	0	1	0	0	0	0	0	0	0	0	0	0	0	0	1	2	0	0	0	0	0	0	0	0	0	0	0	0	0	0	0
Rhizaria；Cercozoa；Filosa-Thecofilosea；Cryomonadida；Rhogostoma-lineage；Capsellina	R/A/B	Predator	1	0	0	0	0	0	0	0	0	0	0	0	0	0	0	0	0	0	0	0	0	0	0	0	0	0	0	0	0	0	0	0	0	0	0	0
Alveolata；Ciliophora；Oligohymenophorea；Peritrichia_2；Sessilida；Carchesium	B	Predator	0	0	4	0	1	1	0	0	0	5	1	0	1	0	0	0	0	0	1	2	0	0	0	0	0	0	0	0	0	0	2	0	2	0	0	0
Archaeplastida；Chlorophyta；Chlorophyceae；Chlamydomonadales；Chlamydomonadales_X；Carteria	-	Unknown	0	0	0	0	0	0	0	0	0	1	0	0	0	0	0	0	0	0	0	0	0	0	0	0	0	0	0	0	0	0	0	0	0	0	0	0
Hacrobia；Centroheliozoa；Centroheliozoa_X；Centroheliozoa_XX；Centroheliozoa_XXX；Centroheliozoa_XXXX	R/A/B	Predator	0	0	0	0	0	1	0	0	1	1	1	2	0	2	0	1	2	0	0	0	0	0	0	0	0	0	0	0	0	0	0	0	0	1	0	0
Alveolata；Dinoflagellata；Dinophyceae；Gonyaulacales；Ceratiaceae；Ceratium	N/P	Predator/Phototroph	3	1	0	0	1	7	2	0	0	723	740	768	502	546	627	572	695	779	330	272	314	235	272	279	234	288	224	16	20	45	114	74	61	2	0	0
Rhizaria；Cercozoa；Filosa-Sarcomonadea；Cercomonadida；Cercomonadidae；Cercomonadidae_X	-	Unknown	0	0	0	0	0	0	0	0	0	0	0	1	0	0	1	0	2	0	0	0	0	0	0	0	0	0	0	0	0	0	0	0	0	0	0	0
Rhizaria；Cercozoa；Filosa-Sarcomonadea；Cercomonadida；Cercomonadidae；Cercomonas	R/A/B/M	Predator	2	0	3	5	9	5	0	1	0	0	0	1	0	0	0	0	0	0	0	0	0	0	0	0	0	0	0	2	0	0	0	0	0	0	0	0
Rhizaria；Cercozoa；Cercozoa_X；Cercozoa_XX；Cercozoa_XXX；Cercozoa_XXXX	-	Unknown	1	1	1	9	6	10	10	18	7	0	0	0	0	1	0	0	0	0	3	1	1	0	0	0	1	0	0	1	0	1	0	1	2	2	0	1
Alveolata；Ciliophora；Phyllopharyngea；Cyrtophoria_4；Chilodonellidae；Chilodonella	A/B	Predator	0	0	0	0	0	0	0	0	0	0	0	0	0	0	0	0	0	0	0	0	0	0	0	0	0	0	0	24	13	15	12	5	4	42	66	36
Alveolata；Ciliophora；Phyllopharyngea；Cyrtophoria_4；Chilodonellidae；Chilodonellidae_X	A/B	Predator	0	0	0	0	0	0	0	0	0	0	0	0	14	13	18	9	3	4	0	0	0	0	0	0	0	0	0	0	0	0	0	0	0	0	0	0
Archaeplastida；Chlorophyta；Chlorophyceae；Chlamydomonadales；Chlamydomonadales_X；Chlamydomonadales_XX	P	Phototroph	0	0	0	0	0	0	0	0	0	0	0	0	0	2	0	1	1	1	17	23	19	31	16	49	40	41	27	0	0	2	0	1	2	2	1	1
Archaeplastida；Chlorophyta；Chlorophyceae；Chlamydomonadales；Chlamydomonadales_X；Chlamydomonas	P	Phototroph	1	0	9	3	1	1	1	0	0	169	155	239	296	308	259	265	376	196	44	52	41	36	8	64	53	48	34	29	29	40	39	29	26	18	15	32
Archaeplastida；Chlorophyta；Trebouxiophyceae；Chlorellales；Chlorellales_X；Chlorella	P	Phototroph	1	2	4	1	1	4	4	3	1	7	14	6	9	7	14	5	7	5	6	7	11	2	6	5	6	9	8	7	9	1	0	0	0	0	0	4
Archaeplastida；Chlorophyta；Chlorophyceae；Chlamydomonadales；Chlamydomonadales_X；Chlorochytrium	P	Phototroph	0	0	0	0	0	0	0	0	0	0	0	0	0	1	0	0	1	0	0	1	0	0	0	0	0	1	0	23	27	20	10	0	0	0	0	1
Opisthokonta；Choanoflagellida；Choanoflagellatea；Choanoflagellatea_X；Choanoflagellatea_X_Group_L；Choanoflagellatea_X_Group_L_X	-	Unknown	0	0	1	0	0	0	0	0	0	0	0	0	0	0	0	0	0	0	0	1	1	0	0	2	0	1	2	0	0	1	0	0	1	0	0	0
Opisthokonta；Choanoflagellida；Choanoflagellatea；Choanoflagellatea_X；Choanoflagellatea_X_Group_P；Choanoflagellatea_X_Group_P_X	-	Unknown	1	2	2	0	0	1	0	0	0	0	0	0	0	0	0	1	0	0	1	3	6	5	3	1	3	5	7	0	1	0	0	2	3	1	0	0
Opisthokonta；Choanoflagellida；Choanoflagellida_X；Choanoflagellida_XX；Choanoflagellida_XX_Clade-2；Choanoflagellida_XX_Clade-2_X	-	Unknown	0	0	2	0	0	0	1	1	0	0	0	0	0	0	0	0	0	0	0	0	0	0	0	0	0	0	0	3	0	0	0	0	0	1	0	0
Archaeplastida；Chlorophyta；Trebouxiophyceae；Trebouxiophyceae_X；Trebouxiophyceae_XX；Choricystis	P	Phototroph	300	286	113	70	85	53	58	39	64	0	4	3	3	3	7	2	1	2	535	232	141	393	642	792	810	595	558	133	166	111	152	104	114	150	122	117
Stramenopiles；Ochrophyta；Chrysophyceae；Chrysophyceae_X；Chrysophyceae_Clade-C；Chromulinospumella	B	Predator	0	0	0	0	0	0	0	0	0	1	1	1	0	2	1	12	5	9	0	0	0	0	0	0	0	2	0	0	0	0	0	0	0	0	0	0
Hacrobia；Cryptophyta；Cryptophyceae；Cryptomonadales；Hemiselmidaceae；Chroomonas	P	Phototroph	0	0	0	0	0	0	0	0	0	0	0	0	0	0	2	0	0	2	18	20	20	2	0	2	4	6	5	0	0	0	0	0	0	0	0	0
Hacrobia；Haptophyta；Prymnesiophyceae；Prymnesiales；Chrysochromulinaceae；Chrysochromulina	A/B	Predator	0	0	0	0	0	0	0	0	0	127	123	125	247	183	247	294	266	317	2	13	9	8	4	5	6	10	11	0	0	0	0	0	0	0	0	0
Stramenopiles；Ochrophyta；Chrysophyceae；Chrysophyceae_X；Chrysophyceae_Clade-C；Chrysophyceae_Clade-C_X	-	Unknown	0	0	0	0	0	0	3	0	0	14	17	16	7	6	5	2	7	0	0	0	0	0	0	0	0	0	0	2	2	5	0	5	3	5	5	12
Stramenopiles；Ochrophyta；Chrysophyceae；Chrysophyceae_X；Chrysophyceae_Clade-D；Chrysophyceae_Clade-D_X	P	Phototroph	0	0	0	0	0	0	0	0	0	0	0	0	0	1	0	0	1	1	0	0	0	0	0	0	1	0	0	1	1	0	4	0	0	0	0	0
Stramenopiles；Ochrophyta；Chrysophyceae；Chrysophyceae_X；Chrysophyceae_Clade-E；Chrysophyceae_Clade-E_X	-	Unknown	0	0	1	0	1	1	1	1	0	0	0	0	0	0	0	0	0	0	0	0	0	0	0	0	0	0	0	0	1	0	0	2	2	0	0	0
Stramenopiles；Ochrophyta；Chrysophyceae；Chrysophyceae_X；Chrysophyceae_Clade-F；Chrysophyceae_Clade-F_X	P	Phototroph	11	14	10	2	4	0	0	0	0	1	0	0	0	0	0	1	0	0	2	0	0	1	3	0	0	0	2	0	0	0	0	0	0	0	0	0
Stramenopiles；Ochrophyta；Chrysophyceae；Chrysophyceae_X；Chrysophyceae_Clade-H；Chrysophyceae_Clade-H_X	P	Phototroph	5	4	4	0	0	1	1	0	0	0	0	0	0	0	0	0	0	0	0	0	0	0	0	0	0	0	0	0	0	0	0	0	0	0	0	0
Stramenopiles；Ochrophyta；Chrysophyceae；Chrysophyceae_X；Chrysophyceae_XX；Chrysophyceae_XXX	P	Phototroph	6	4	9	8	4	3	2	0	4	1	0	1	2	1	0	2	15	8	12	16	25	37	25	14	20	26	15	15	48	24	9	32	26	18	35	106
Stramenopiles；Ochrophyta；Chrysophyceae；Chrysophyceae_X；Chrysophyceae_Clade-F；Clathromonas	-	Unknown	33	79	108	25	30	2	4	0	3	0	0	0	1	0	0	0	0	0	31	67	61	50	47	26	17	43	45	0	0	0	0	0	0	0	0	0
Alveolata；Ciliophora；Heterotrichea；Heterotrichea_X；Climacostomidae；Climacostomum	R/N	Predator	0	0	0	0	0	0	0	0	0	6	0	0	0	0	0	0	0	0	0	0	0	0	0	0	0	0	0	0	0	0	0	0	0	0	0	0
Amoebozoa；Lobosa；Lobosa_X；Himatismenida；Cochliopodiidae；Cochliopodium	N	Predator	0	0	0	0	0	0	0	0	0	0	0	0	0	0	0	0	0	0	0	0	0	0	0	0	0	0	0	0	1	0	0	0	0	0	0	0
Opisthokonta；Choanoflagellida；Choanoflagellatea；Craspedida；Monosigidae_Group_A；Codosiga	B	Predator	0	0	0	0	0	6	0	7	0	0	0	0	0	0	0	0	1	0	0	0	1	0	0	0	0	0	1	0	0	0	0	0	0	0	0	0
Archaeplastida；Chlorophyta；Chlorophyceae；Sphaeropleales；Sphaeropleales_X；Coenochloris	-	Unknown	0	0	0	0	0	0	0	1	0	0	0	0	0	0	0	0	0	0	0	0	0	0	0	0	0	1	0	1	0	0	0	0	0	1	0	1
Alveolata；Ciliophora；Prostomatea_1；Prostomatea_1_X；Colepidae；Coleps	B/H-P	Predator/Parasite	0	0	0	0	0	0	0	0	0	0	0	0	0	0	0	0	0	0	0	0	0	0	0	0	0	2	2	0	0	0	0	0	0	0	0	0
Alveolata；Ciliophora；Colpodea；Colpodea_X；Colpodida；Colpoda	N	Predator	1	2	1	1	3	1	8	4	7	10	1	3	0	0	0	1	2	1	10	16	19	93	115	130	21	43	40	18	33	17	9	10	7	1	2	6
Alveolata；Chrompodellids；Colpodellidea；Colpodellida；Colpodellida_CHR1；Colpodellida_CHR1_X	P	Phototroph	0	0	0	0	0	0	0	0	0	22	16	27	34	34	19	66	55	50	0	0	3	0	0	1	0	0	3	0	0	0	0	0	0	0	0	0
Alveolata；Ciliophora；Colpodea；Colpodea_X；Colpodida；Colpodida_X	-	Unknown	0	0	0	0	0	0	0	0	0	0	0	0	0	0	0	0	0	0	0	0	0	0	0	0	0	0	0	0	0	0	0	0	0	0	0	5
Alveolata；Ciliophora；CONTH_7；CONTH_7_X；CONTH_7_XX；CONTH_7_XXX	-	Unknown	0	0	0	0	0	0	0	0	0	65	98	58	68	26	68	3	6	14	0	0	0	0	0	0	0	0	0	0	0	0	0	0	0	0	0	0
Stramenopiles；Ochrophyta；Chrysophyceae；Chrysophyceae_X；Chrysophyceae_Clade-C；Cronospumella	-	Unknown	0	0	0	0	0	0	0	0	0	0	0	1	0	0	0	0	0	0	0	0	0	0	0	0	0	0	0	0	0	0	0	0	0	0	0	0
Archaeplastida；Chlorophyta；Mamiellophyceae；Dolichomastigales；Crustomastigaceae；Crustomastigaceae-AB	P	Phototroph	0	0	0	0	0	0	0	0	0	0	0	0	0	0	0	0	0	1	0	0	0	0	0	0	0	0	0	0	0	0	0	0	0	0	0	0
Hacrobia；Cryptophyta；Cryptophyceae；Cryptomonadales；Cryptomonadales_X；Cryptomonadales_XX	B/P	Predator/Phototroph	0	0	0	0	0	0	0	0	0	0	2	0	0	0	0	1	2	0	2	1	0	1	0	0	0	0	0	0	0	0	0	0	0	3	3	1
Hacrobia；Cryptophyta；Cryptophyceae；Cryptomonadales；Cryptomonadales_X；Cryptomonas	B/P	Predator/Phototroph	2	0	6	0	0	0	0	0	0	15	53	50	43	38	24	57	75	45	238	227	234	13	3	3	15	21	20	4	5	11	4	18	4	38	23	33
Hacrobia；Cryptophyta；Cryptophyceae；Cryptophyceae_X；Cryptophyceae_XX；Cryptophyceae_XXX	-	Unknown	0	0	0	0	0	0	0	0	0	0	2	2	2	2	0	1	1	1	0	0	0	0	0	0	0	0	0	0	0	0	0	0	0	0	0	0
Alveolata；Ciliophora；Oligohymenophorea；Scuticociliatia_2；Scuticociliatia_2_X；Cyclidium_3	B	Predator	7	5	16	3	2	2	1	1	1	1	0	0	0	0	0	0	0	0	0	1	0	0	0	0	0	0	0	0	1	0	6	0	0	0	0	0
Stramenopiles；Ochrophyta；Bacillariophyta；Bacillariophyta_X；Polar-centric-Mediophyceae；Cyclotella	P	Phototroph	1	0	2	1	1	10	0	3	3	0	2	0	2	0	1	1	2	0	69	61	60	165	57	109	167	162	114	3	3	2	3	0	0	1	2	1
Alveolata；Ciliophora；Colpodea；Colpodea_X；Cyrtolophosidida；Cyrtolophosis	B	Predator	0	0	0	0	0	1	0	0	0	98	134	65	522	585	511	329	260	328	0	0	0	0	0	0	0	0	0	0	0	0	0	0	0	0	0	0
Archaeplastida；Chlorophyta；Chlorophyceae；Chlamydomonadales；Chlamydomonadales_X；Deasonia	P	Phototroph	0	0	2	4	0	2	3	4	0	0	0	0	0	0	0	0	0	0	0	0	0	0	0	0	0	0	0	1	2	2	2	1	2	1	3	4
Archaeplastida；Chlorophyta；Chlorophyceae；Sphaeropleales；Sphaeropleales_X；Desmodesmus	P	Phototroph	2	2	2	4	12	9	10	2	7	2	0	2	2	4	7	0	0	1	13	22	12	41	71	55	67	39	56	7	1	3	2	0	0	1	4	3
Hacrobia；Haptophyta；Pavlovophyceae；Pavlovales；Pavlovaceae；Diacronema	-	Unknown	0	0	0	0	0	0	1	0	0	0	0	0	0	0	0	0	0	0	0	0	0	0	0	0	0	0	0	0	0	0	0	0	0	0	0	0
Stramenopiles；Ochrophyta；Bacillariophyta；Bacillariophyta_X；Araphid-pennate；Diatoma	P	Phototroph	0	0	0	0	0	0	0	0	0	0	0	0	0	0	1	0	0	0	2	0	0	0	0	0	1	1	0	0	0	1	0	0	0	0	0	0
Archaeplastida；Chlorophyta；Chlorophyceae；Sphaeropleales；Sphaeropleales_X；Dictyococcus	P	Phototroph	0	0	0	0	0	0	0	0	0	0	0	0	0	0	0	0	0	0	0	0	0	0	0	0	0	0	0	0	2	0	0	0	0	0	0	0
Alveolata；Ciliophora；Litostomatea；Haptoria_4；Didiniidae；Didiniidae_X	-	Unknown	1	0	0	0	0	0	0	0	0	0	0	0	1	0	0	0	0	0	14	26	18	2	0	0	1	0	0	0	0	0	0	0	0	0	0	0
Archaeplastida；Chlorophyta；Trebouxiophyceae；Chlorellales；Chlorellales_X；Didymocystis	-	Unknown	0	0	0	0	0	0	0	0	0	0	0	0	0	0	0	0	0	0	0	0	0	0	0	2	0	0	0	0	0	0	0	0	0	0	0	0
Amoebozoa；Lobosa；Tubulinea；Arcellinida；Arcellinida-A2；Difflugia	A	Predator	0	0	0	0	0	0	0	0	0	0	0	0	0	0	0	0	0	0	0	0	0	0	0	0	0	0	0	0	0	0	24	2	6	0	0	0
Apusozoa；Apusomonadidae；Apusomonadidae_Group-4；Apusomonadidae_Group-4_X；Apusomonadidae_Group-4_XX；Diphylleia	A	Predator	0	0	0	0	0	0	0	0	0	0	0	1	0	0	0	1	0	0	0	0	0	0	0	0	0	1	0	0	0	0	0	0	0	0	0	0
Amoebozoa；Lobosa；Tubulinea；Echinamoebida；Echinamoebidae；Echinamoeba	H-P	Parasite	0	0	0	0	0	0	0	0	0	0	0	0	0	0	0	0	0	0	0	0	0	0	0	0	0	0	0	0	0	0	0	0	0	0	2	0
Rhizaria；Cercozoa；Filosa-Sarcomonadea；Cercomonadida；Cercomonadidae；Eocercomonas	R/B	Predator	0	0	0	0	0	0	0	0	0	0	0	0	0	0	0	0	0	0	0	0	0	0	0	0	0	0	0	0	0	0	19	3	0	0	0	0
Stramenopiles；Ochrophyta；Chrysophyceae；Chrysophyceae_X；Chrysophyceae_Clade-C；Epipyxis	-	Unknown	0	0	0	0	0	0	0	0	0	0	0	0	0	0	0	0	0	0	0	0	0	0	0	0	0	0	0	0	0	0	0	1	0	0	0	0
Rhizaria；Cercozoa；Filosa-Imbricatea；Euglyphida；Euglyphida_X；Euglyphida_XX	R/B	Predator	0	0	0	0	0	0	0	0	0	2	6	3	0	0	0	0	0	0	1	0	0	0	0	0	0	0	0	179	279	127	0	2	2	5	2	3
Stramenopiles；Ochrophyta；Eustigmatophyceae；Eustigmatophyceae_X；Eustigmatophyceae_XX；Eustigmatophyceae_XXX	P	Phototroph	4	8	3	2	4	13	2	0	0	26	10	8	34	23	29	14	7	3	4	3	5	16	15	13	12	31	6	22	11	16	10	6	7	8	2	3
Stramenopiles；Sagenista；Labyrinthulomycetes；Amphifilida；Amphifilaceae；Fibrophrys	-	Unknown	15	25	31	7	37	6	76	199	48	0	1	1	3	5	4	0	0	2	0	1	2	0	0	4	0	0	0	1	0	1	0	0	1	1	0	0
Amoebozoa；Conosa；Variosea；Variosea_X；Filamoebidae；Filamoeba	A/B	Predator	2	3	5	0	1	0	8	26	13	0	1	4	0	2	0	1	1	1	1	0	0	3	0	3	1	0	1	1	0	0	0	0	0	0	0	0
Rhizaria；Cercozoa；Filosa-Thecofilosea；Filosa-Thecofilosea_X；Filosa-Thecofilosea_XX；Filosa-Thecofilosea_XXX	-	Unknown	2	2	1	64	125	345	45	40	24	0	0	0	0	0	0	0	0	0	0	0	0	0	0	0	0	0	0	0	0	0	0	0	0	0	0	0
Amoebozoa；Conosa；Variosea；ATCC50593-Flamella-WIM80-lineage；Flamella-lineage；Flamella	B	Predator	160	233	256	24	11	15	68	58	80	241	205	257	15	17	13	67	88	82	189	159	142	434	423	279	131	159	129	255	263	216	139	175	141	121	148	135
Amoebozoa；Conosa；Variosea；ATCC50593-Flamella-WIM80-lineage；Flamella-lineage；Flamella-lineage_X	-	Unknown	0	0	0	0	0	0	0	0	0	0	0	0	0	0	0	0	0	0	0	0	0	0	0	0	0	0	0	1	0	0	0	0	0	0	0	0
Stramenopiles；Ochrophyta；Bacillariophyta；Bacillariophyta_X；Araphid-pennate；Fragilaria	P	Phototroph	0	0	0	0	0	0	0	0	0	0	0	0	0	0	0	0	0	0	2	0	1	1	0	6	3	3	0	2	1	3	4	0	10	4	22	8
Alveolata；Ciliophora；Oligohymenophorea；Peniculia；Frontoniidae_1；Frontoniidae_1_X	-	Unknown	0	0	0	0	0	0	0	0	0	0	0	0	0	0	0	0	0	0	1	0	0	0	0	0	0	0	0	0	0	0	0	0	0	0	0	0
Alveolata；Ciliophora；Oligohymenophorea；Hymenostomatia；Glaucomidae；Glaucomidae_X	B	Predator	0	1	0	0	0	0	6	8	0	0	0	0	0	0	0	0	0	0	0	0	0	0	0	0	0	0	0	0	0	0	0	0	0	0	0	0
Rhizaria；Cercozoa；Filosa-Sarcomonadea；Glissomonadida；Glissomonadida_Clade-Y；Glissomonadida_Clade-Y_X	-	Unknown	0	0	0	0	0	0	2	0	0	2	4	3	1	0	1	3	0	0	0	0	0	2	0	0	0	1	0	0	0	0	0	0	0	0	0	0
Rhizaria；Cercozoa；Filosa-Sarcomonadea；Glissomonadida；Glissomonadida_X；Glissomonadida_XX	B	Predator	0	0	0	0	0	0	0	0	0	0	0	1	0	0	0	1	0	1	0	0	0	0	0	0	0	0	0	0	1	0	0	0	0	0	0	0
Rhizaria；Cercozoa；Filosa-Sarcomonadea；Glissomonadida；Allapsidae；Group-Te	B	Predator	0	0	1	0	0	0	1	1	1	2	2	2	3	2	2	2	0	0	0	0	0	0	0	0	0	0	0	0	0	2	0	1	0	0	0	0
Alveolata；Ciliophora；Spirotrichea；Hypotrichia；Halteriidae；Halteriidae_X	B	Predator	0	0	0	0	0	0	1	0	0	4	4	4	2	0	0	40	26	26	12	18	13	6	2	1	5	4	7	63	68	115	274	320	242	262	252	280
Amoebozoa；Lobosa；Tubulinea；Echinamoebida；Vermamoebidae；Hartmannella	B/H-P	Predator/Parasite	15	52	40	18	32	27	229	111	177	118	145	72	58	31	16	23	45	68	91	34	149	480	295	348	122	170	84	9	41	12	2	2	22	3	4	1
Alveolata；Ciliophora；Litostomatea；Haptoria_5；Pleurostomatida；Hemiophrys	R/B	Predator	0	0	0	0	0	0	0	0	0	0	0	0	0	1	0	0	0	0	0	0	0	0	0	0	0	0	0	0	0	0	0	0	0	0	0	0
Hacrobia:nucl；Cryptophyta:nucl；Cryptophyceae:nucl；Cryptomonadales:nucl；Hemiselmidaceae:nucl；Hemiselmis:nucl	P	Phototroph	0	0	0	0	0	0	0	0	0	6	10	6	1	6	5	18	23	4	6	8	17	3	2	0	1	4	6	25	19	38	45	37	47	39	16	15
Archaeplastida；Chlorophyta；Trebouxiophyceae；Watanabea-Clade；Watanabea-Clade_X；Heterochlorella	P	Phototroph	0	0	0	0	0	0	0	0	0	0	0	0	0	0	0	0	0	0	0	0	0	2	0	0	0	0	0	0	0	0	0	0	0	0	0	0
Hacrobia；Centroheliozoa；Centroheliozoa_X；Pterocystida；Heterophryidae；Heterophrys	B	Predator	1	4	10	0	0	4	0	0	0	0	0	1	0	1	0	1	2	1	0	1	1	0	0	0	0	1	0	0	0	0	0	0	0	0	0	0
Alveolata；Ciliophora；Spirotrichea；Hypotrichia；Holostichidae；Holosticha	-	Unknown	0	1	3	0	1	0	11	5	1	0	0	0	0	0	0	0	0	0	0	0	0	0	0	0	0	0	0	0	0	0	0	0	0	0	0	0
Stramenopiles；Pseudofungi；Hyphochytriomyceta；Hyphochytrydiales；Hyphochrytriaceae；Hyphochytrium	-	Unknown	0	0	0	0	0	0	0	0	0	0	0	0	0	0	0	0	0	0	0	1	0	2	0	0	0	0	0	0	0	0	0	0	0	0	0	0
Alveolata；Ciliophora；Oligohymenophorea；Hymenostomatia；Ophryoglenida；Ichthyophthirius	H-P	Parasite	0	0	0	0	0	0	0	0	0	1	0	1	9	0	0	1	2	3	0	0	0	0	0	0	0	0	0	0	0	0	0	0	0	0	0	0
Hacrobia；Haptophyta；Prymnesiophyceae；Coccolithales；Hymenomonadaceae；Jomonlithus	P	Phototroph	0	0	0	0	0	0	0	0	0	0	0	0	0	0	0	0	0	0	1	1	1	0	0	0	0	0	0	0	0	0	0	0	0	0	0	0
Hacrobia；Katablepharidophyta；Katablepharidaceae；Katablepharidales；Katablepharidales_X；Katablepharidales_XX	P	Phototroph	0	0	0	0	0	0	0	0	0	0	0	0	0	0	0	0	0	0	185	114	178	24	2	10	72	151	59	0	0	0	0	0	0	0	0	0
Stramenopiles；Sagenista；Labyrinthulomycetes；Labyrinthulida；Labyrinthulaceae；Labyrinthulaceae_X	S	Saprotroph	0	0	0	0	0	0	0	0	0	0	0	0	4	1	0	2	2	0	0	0	0	0	0	0	0	2	0	0	0	0	0	0	0	1	0	0
Alveolata；Apicomplexa；Gregarinomorphea；Eugregarinorida；Gregarinidae；Leidyana1	H-P	Parasite	0	0	0	0	0	0	0	0	0	0	0	0	0	0	0	0	0	0	0	0	0	0	0	0	0	0	0	1	0	0	0	0	0	0	0	0
Archaeplastida；Chlorophyta；Trebouxiophyceae；Trebouxiophyceae_X；Trebouxiophyceae_XX；Lemmermannia	-	Unknown	9	28	5	20	24	16	19	14	11	0	0	0	0	1	1	1	0	0	2	0	0	1	0	0	1	0	0	3	6	0	5	2	9	1	2	4
Alveolata；Ciliophora；Nassophorea；Nassophorea_X；Microthoracida；Leptopharynx	B	Predator	0	0	0	0	0	0	0	0	0	0	0	0	0	0	0	0	0	0	0	0	0	0	0	0	0	0	0	3	0	1	0	0	0	1	1	0
Rhizaria；Cercozoa；Endomyxa；Vampyrellida；Leptophryidae；Leptophryidae_X	A/B	Predator	2	3	2	2	3	12	10	15	9	0	1	0	0	0	0	1	1	2	0	1	0	0	1	1	1	0	0	1	2	0	0	0	0	0	0	0
Rhizaria；Cercozoa；Endomyxa；Vampyrellida；Leptophryidae；Leptophrys	A/B	Predator	0	0	0	0	0	0	0	0	7	0	0	0	0	1	1	0	0	0	0	0	0	0	0	0	0	0	0	0	0	0	0	0	0	0	0	0
Rhizaria；Cercozoa；Endomyxa-Phytomyxea；Plasmodiophorida；Polymyxa-lineage；Ligniera	-	Unknown	0	0	0	0	0	0	0	0	0	0	0	0	3	0	0	0	0	0	1	0	0	0	0	0	0	0	0	0	0	0	0	0	0	0	0	0
Rhizaria；Cercozoa；Filosa-Granofilosea；Limnofilida；Limnofilidae；Limnofila	B	Predator	4	2	1	1	1	0	3	5	4	0	0	0	0	0	0	0	1	0	0	2	0	5	19	19	0	1	3	0	0	0	0	0	0	0	0	0
Rhizaria；Cercozoa；Filosa-Granofilosea；Limnofilida；Limnofilidae；Limnofilidae_X	B	Predator	0	0	0	0	1	1	1	1	0	1	0	0	0	0	0	0	2	0	0	0	1	0	0	0	0	0	1	1	0	0	3	0	0	0	2	0
Alveolata；Ciliophora；Heterotrichea；Heterotrichea_X；Condylostomatidae；Linostomella	-	Unknown	0	0	0	0	0	0	0	0	0	0	0	0	0	0	0	0	0	0	2	2	0	0	0	0	2	4	1	0	0	0	0	2	0	0	0	0
Alveolata；Ciliophora；Litostomatea；Litostomatea_X；Litostomatea_XX；Litostomatea_XXX	R/A/B	Predator	1	0	0	0	3	0	0	4	0	3	2	3	7	1	3	7	4	27	2	3	4	1	1	1	2	1	2	0	0	0	0	0	0	0	0	0
Amoebozoa；Lobosa；Lobosa_X；Lobosa_XX；LKM74-lineage；LKM74-lineage_X	-	Unknown	1	0	1	0	1	0	1	0	0	0	0	0	0	0	0	0	2	1	0	0	0	0	0	0	0	1	0	1	0	0	0	0	0	0	0	0
Archaeplastida；Chlorophyta；Chlorophyceae；Chlamydomonadales；Chlamydomonadales_X；Lobochlamys	P	Phototroph	0	0	0	0	0	0	0	0	0	0	0	2	0	0	0	0	0	0	0	0	0	0	0	0	0	0	0	0	0	0	0	0	0	0	0	0
Amoebozoa；Lobosa；Lobosa-G1；Lobosa-G1_X；Lobosa-G1_XX；Lobosa-G1_XXX	-	Unknown	0	0	0	0	0	0	0	0	0	0	9	1	0	0	0	0	0	0	0	0	0	1	1	2	0	0	0	0	0	0	0	0	0	0	0	0
Amoebozoa；Lobosa；Tubulinea；Euamoebida；LOS7N/I-lineage；LOS7N/I-lineage_X	-	Unknown	0	0	0	0	0	0	0	0	0	0	0	0	0	0	0	0	0	0	0	0	0	0	0	0	0	0	0	8	2	2	0	0	0	1	0	1
Stramenopiles；Opalozoa；MAST-12；MAST-12_X；MAST-12_XX；MAST-12_XXX	B	Predator	3	4	2	0	2	0	0	0	2	0	0	0	0	0	0	0	0	0	0	1	0	0	0	0	0	0	0	1	0	0	0	0	0	0	1	0
Stramenopiles；Opalozoa；MAST-12；MAST-12C；MAST-12C_X；MAST-12C_XX	-	Unknown	4	3	4	0	1	2	1	1	0	3	2	6	16	11	6	7	8	2	3	0	2	2	1	1	0	2	2	3	0	4	2	3	1	0	2	2
Stramenopiles；Pseudofungi；MAST-2；MAST-2A；MAST-2A_X；MAST-2A_XX	-	Unknown	0	0	0	0	0	0	0	0	0	1	0	0	0	0	0	1	2	4	7	12	12	4	4	2	6	24	23	0	0	0	0	0	3	0	0	0
Stramenopiles；Opalozoa；MAST-3；MAST-3J；MAST-3J_X；MAST-3J_XX	-	Unknown	0	0	0	0	0	0	0	0	0	0	0	0	1	0	0	1	0	0	0	0	0	0	0	0	0	0	0	0	0	0	0	0	0	0	1	0
Rhizaria；Cercozoa；Filosa-Thecofilosea；Filosa-Thecofilosea_X；Mataza-lineage；Mataza-lineage_X	-	Unknown	0	0	0	1	1	0	0	0	1	0	0	0	0	0	0	0	0	0	0	0	0	0	0	0	0	0	0	0	0	0	0	0	0	0	0	0
Amoebozoa；Conosa；Variosea；Variosea_X；Mb5C-lineage；Mb5C-lineage_X	-	Unknown	0	0	0	0	0	0	0	0	0	0	1	0	0	0	0	0	0	0	0	0	0	0	0	0	0	0	0	0	0	1	0	0	0	0	0	0
Rhizaria；Cercozoa；Filosa-Granofilosea；Cryptofilida；Mesofilidae；Mesofila	B	Predator	0	0	0	0	0	0	0	0	0	0	0	0	0	0	0	0	0	0	0	0	0	0	0	0	0	0	0	0	1	0	0	0	0	0	0	0
Rhizaria；Cercozoa；Filosa-Granofilosea；Cryptofilida；Mesofilidae；Mesofilidae_X	-	Unknown	0	0	0	0	0	0	0	0	0	0	0	0	0	0	0	0	0	0	0	0	0	0	0	0	0	0	0	0	0	1	0	8	0	0	0	0
Apusozoa；Hilomonadea；Planomonadida；Planomonadidae；Planomonadidae_X；Micronuclearia	B	Predator	0	0	0	0	0	0	1	0	0	1	0	0	1	0	1	0	0	0	0	0	0	1	0	0	0	0	2	0	0	0	3	5	1	3	1	0
Stramenopiles；Ochrophyta；Chrysophyceae；Chrysophyceae_X；Chrysophyceae_Clade-F；Monas	B	Predator	2	2	10	1	1	1	0	0	0	0	0	0	0	0	0	1	0	0	1	0	0	1	0	0	1	3	0	0	0	0	0	0	0	0	0	0
Alveolata；Apicomplexa；Gregarinomorphea；Neogregarinorida；Actinocephalidae；Monocystis	H-P	Parasite	0	1	0	0	0	0	0	0	0	0	0	0	0	0	0	0	0	0	0	0	0	0	0	0	0	0	0	0	0	0	0	0	0	0	0	0
Stramenopiles；Ochrophyta；Eustigmatophyceae；Eustigmatophyceae_X；Eustigmatophyceae_XX；Monodus	-	Unknown	0	0	0	0	0	0	0	0	0	0	0	2	0	0	0	0	0	0	0	0	0	0	0	0	2	0	0	0	0	0	0	0	0	0	0	0
Archaeplastida；Chlorophyta；Mamiellophyceae；Monomastigales；Monomastigaceae；Monomastigaceae_X	-	Unknown	0	0	0	0	0	0	0	1	0	0	0	0	0	0	0	0	0	0	0	0	0	0	0	0	0	0	0	12	17	27	12	16	19	34	10	57
Archaeplastida；Chlorophyta；Chlorophyceae；Sphaeropleales；Selenastraceae；Monoraphidium	P	Phototroph	81	49	48	11	32	17	24	16	16	2	1	1	1	4	0	0	0	0	20	25	32	42	75	82	64	48	53	18	5	8	16	16	4	7	3	10
Opisthokonta；Choanoflagellida；Choanoflagellatea；Craspedida；Monosigidae_Group_A；Monosiga	B	Predator	1	1	7	0	0	0	0	0	0	0	0	0	0	0	0	0	0	0	0	0	0	0	0	0	0	0	0	0	0	0	0	0	0	0	0	0
Opisthokonta；Choanoflagellida；Choanoflagellatea；Craspedida；Monosigidae_Group_O；Monosigidae_Group_O_X	-	Unknown	65	95	82	21	12	63	5	19	10	15	19	11	12	7	8	38	22	18	0	0	0	0	0	0	0	0	0	0	0	0	0	0	0	0	0	0
Archaeplastida；Chlorophyta；Chlorophyceae；Sphaeropleales；Sphaeropleales_X；Mychonastes	P	Phototroph	2	13	3	1	5	2	7	2	2	0	0	0	0	0	1	0	0	0	14	19	14	31	31	33	14	13	34	12	5	7	3	3	2	2	2	8
Stramenopiles；Ochrophyta；Eustigmatophyceae；Eustigmatophyceae_X；Eustigmatophyceae_XX；Nannochloropsis	P	Phototroph	0	0	0	0	0	0	0	0	0	0	0	0	0	0	0	0	0	0	0	0	0	1	0	0	0	0	0	0	0	0	0	0	0	0	0	0
Alveolata；Ciliophora；Nassophorea；Nassophorea_X；Nassulida；Nassulida_X	A	Predator	0	0	0	0	0	0	0	0	0	3	10	6	264	439	184	71	58	38	0	0	0	0	0	0	0	0	0	0	0	0	0	0	0	0	0	0
Archaeplastida；Chlorophyta；Chlorophyceae；Chlamydomonadales；Chlamydomonadales_X；Nautococcus	-	Unknown	0	0	0	0	0	0	0	0	0	0	0	0	0	0	1	0	0	0	0	0	0	0	0	0	0	0	0	0	0	0	0	0	0	0	0	0
Stramenopiles；Ochrophyta；Bacillariophyta；Bacillariophyta_X；Raphid-pennate；Navicula	P	Phototroph	0	0	0	0	0	0	0	1	1	1	1	0	0	0	0	0	0	0	5	1	1	0	0	0	0	0	0	6	14	6	63	28	23	10	16	19
Rhizaria；Cercozoa；Novel-clade-10-12；Novel-clade-12；NC12B-lineage；NC12B-lineage_X	-	Unknown	0	0	0	0	0	0	0	0	0	0	0	0	0	0	0	0	0	0	0	0	0	0	0	0	0	0	0	3	0	0	0	0	0	0	0	0
Stramenopiles；Ochrophyta；Bacillariophyta；Bacillariophyta_X；Raphid-pennate；Neidium	P	Phototroph	0	0	0	0	0	0	0	0	0	0	0	0	0	0	0	0	0	0	1	0	4	0	0	0	0	0	0	0	0	0	0	0	0	0	0	0
Archaeplastida；Chlorophyta；Chlorophyceae；Chlamydomonadales；Chlamydomonadales_X；Neochlorosarcina	P	Phototroph	0	0	0	0	0	0	0	0	0	1	0	0	0	0	1	0	0	0	0	0	3	0	0	0	0	0	0	0	0	0	0	0	0	0	0	0
Rhizaria；Cercozoa；Filosa-Sarcomonadea；Glissomonadida；Sandonidae；Neoheteromita	-	Unknown	314	295	240	48	89	20	21	12	3	0	0	0	0	0	0	0	0	0	0	0	0	0	0	0	0	0	0	0	0	0	6	0	0	0	0	4
Stramenopiles；Ochrophyta；Bacillariophyta；Bacillariophyta_X；Raphid-pennate；Nitzschia	P	Phototroph	0	1	0	0	2	0	1	0	0	0	1	2	2	0	0	1	1	0	6	4	8	7	29	12	8	2	7	0	1	0	1	22	33	9	2	7
Amoebozoa；Lobosa；Tubulinea；Nolandida；Nolandellidae；Nolandellidae_X	B	Predator	3	0	2	0	2	0	3	0	3	3	0	1	0	0	0	0	0	0	0	0	0	0	0	0	0	0	0	0	0	0	0	0	0	0	0	0
Rhizaria；Cercozoa；Novel-clade-10-12；Novel-clade-10；Novel-clade-10_X；Novel-clade-10_XX	-	Unknown	4	2	10	0	0	0	0	0	0	0	0	1	1	0	0	2	0	1	1	0	0	0	2	2	0	1	0	18	30	41	59	41	61	92	38	58
Rhizaria；Cercozoa；Filosa-Imbricatea；Filosa-Imbricatea_X；Novel-clade-2；Novel-clade-2_X	-	Unknown	0	0	0	0	0	1	0	0	0	0	0	0	0	0	0	2	5	5	16	28	22	20	6	5	24	34	22	0	0	1	6	0	0	1	1	7
Rhizaria；Cercozoa；Filosa-Granofilosea；Filosa-Granofilosea_X；Novel-Gran-234；Novel-Gran-234_X	-	Unknown	0	0	0	0	0	0	0	0	1	0	1	0	0	0	0	0	0	0	0	0	0	0	0	0	0	0	0	0	0	0	0	0	3	0	0	0
Rhizaria；Cercozoa；Filosa-Granofilosea；Filosa-Granofilosea_X；Novel-Gran-5；Novel-Gran-5_X	-	Unknown	0	0	0	1	0	0	1	1	2	0	1	0	0	0	0	0	0	0	7	5	4	1	2	1	1	2	0	0	0	0	0	0	0	0	0	0
Rhizaria；Cercozoa；Filosa-Granofilosea；Filosa-Granofilosea_X；Novel-Gran-6；Novel-Gran-6_X	-	Unknown	0	0	0	1	0	0	0	1	0	0	0	0	0	0	0	0	0	0	0	0	0	0	0	1	0	0	0	0	1	0	1	4	5	0	0	0
Opisthokonta；Mesomycetozoa；Nucleariidea；Nucleariida；Nucleariida_X；Nuclearia	-	Unknown	0	0	0	0	0	0	0	0	0	0	0	0	0	0	0	0	0	0	0	0	0	0	0	0	0	0	0	0	0	2	0	0	0	0	0	0
Alveolata；Ciliophora；Nassophorea；Nassophorea_X；Nassulida；Obertrumia	-	Unknown	0	0	0	0	0	0	0	0	0	65	116	108	16	14	7	5	13	7	0	0	0	0	0	0	0	0	0	0	0	0	0	0	0	0	0	0
Stramenopiles；Ochrophyta；Chrysophyceae；Chrysophyceae_X；Chrysophyceae_Clade_C；Ochromonas	A/P	Predator/Phototroph	201	318	263	350	371	145	849	1021	752	325	316	371	8	12	10	32	45	40	2	1	5	4	2	1	2	4	1	27	29	25	16	17	10	23	17	14
Archaeplastida；Chlorophyta；Chlorophyceae；Oedogoniales；Oedogoniales_X；Oedogonium	-	Unknown	0	0	0	0	0	0	0	0	0	0	0	1	0	0	1	0	0	0	1	1	5	0	1	0	0	0	0	93	177	96	2	1	19	9	0	10
Alveolata；Ciliophora；Oligohymenophorea；OLIGO4；OLIGO4_X；OLIGO4_XX	-	Unknown	1	3	5	1	0	3	0	1	2	0	0	0	0	0	0	0	0	0	1	0	0	0	0	0	0	0	0	0	0	0	1	0	2	4	0	0
Alveolata；Ciliophora；Oligohymenophorea；Oligohymenophorea_X；Oligohymenophorea_XX；Oligohymenophorea_XXX	B	Predator	0	0	0	0	0	0	0	0	0	0	1	0	0	0	0	0	0	0	0	1	0	0	0	0	0	0	0	0	0	0	0	0	0	0	0	0
Archaeplastida；Chlorophyta；Trebouxiophyceae；Chlorellales；Chlorellales_X；Oocystaceae	-	Unknown	0	1	0	0	0	1	0	0	0	0	0	0	0	0	0	0	0	0	2	1	2	2	8	9	1	1	4	0	0	0	0	0	0	0	0	0
Archaeplastida；Chlorophyta；Trebouxiophyceae；Chlorellales；Chlorellales_X；Oocystis	P	Phototroph	24	39	12	13	5	5	41	23	8	1	0	0	3	2	0	1	1	0	3	2	1	5	7	6	18	9	5	40	76	85	39	50	75	18	21	15
Stramenopiles；Pseudofungi；Oomycota；Oomycota_X；Oomycota_XX；Oomycota_XXX	-	Unknown	363	367	193	34	43	19	15	12	1	0	0	0	0	0	0	0	0	1	0	0	0	0	0	1	0	0	0	0	0	0	0	0	0	0	0	0
Archaeplastida；Chlorophyta；Trebouxiophyceae；Chlorellales；Chlorellales_X；Ooplanctella	-	Unknown	14	15	8	3	4	5	47	10	4	2	1	0	4	2	1	0	0	1	2	3	5	18	5	9	32	13	6	7	19	8	4	8	7	5	6	6
Rhizaria；Cercozoa；Endomyxa；Vampyrellida；op14-lineage；op14-lineage_X	-	Unknown	0	0	0	0	0	0	0	0	0	6	5	1	0	0	0	0	0	0	13	33	25	35	38	12	16	8	26	8	8	4	2	2	2	5	3	1
Stramenopiles；Ochrophyta；Xanthophyceae；Xanthophyceae_X；Xanthophyceae_XX；Ophiocytium	-	Unknown	0	0	0	0	0	0	0	0	0	0	0	0	0	0	0	0	0	0	0	1	0	2	2	0	1	0	0	0	0	0	0	0	0	0	0	0
Alveolata；Ciliophora；Spirotrichea；Hypotrichia；Oxytrichidae；Oxytricha	B	Predator	0	0	7	0	2	1	0	9	9	0	0	0	0	0	0	0	0	0	2	1	0	0	0	0	0	0	0	0	5	0	0	0	1	0	0	0
Rhizaria；Cercozoa；Filosa-Sarcomonadea；Pansomonadida；Pansomonadida_X；Pansomonadida_XX	-	Unknown	0	0	0	0	0	0	0	0	0	1	0	0	0	0	0	0	0	1	0	0	0	0	0	0	0	0	0	0	0	0	0	0	0	0	0	0
Rhizaria；Cercozoa；Filosa-Sarcomonadea；Cercomonadida；Paracercomonadidae；Paracercomonas	B	Predator	1	4	7	0	0	1	3	5	3	1	1	1	1	0	1	1	0	0	1	0	0	0	0	1	1	0	1	15	38	38	13	7	4	76	53	33
Alveolata；Ciliophora；Oligohymenophorea；Peniculia；Parameciidae；Paramecium	B/H-P	Predator/Parasite	0	0	0	1	0	0	0	0	0	0	0	0	0	0	0	0	2	1	0	1	0	0	0	0	0	0	0	0	0	0	0	0	0	0	0	0
Stramenopiles；Opalozoa；Bicoecea；Pseudodendromonadales；Pseudodendromonadales_X；Paramonas	-	Unknown	0	1	0	0	0	0	0	0	0	0	0	0	0	0	0	0	0	0	0	0	0	0	0	0	0	0	0	0	0	0	0	0	0	0	0	0
Stramenopiles；Ochrophyta；Chrysophyceae；Chrysophyceae_X；Chrysophyceae_Clade-F；Paraphysomonas	A/P/B	Predator/Phototroph	0	0	0	0	0	0	0	0	1	0	0	0	0	0	0	0	0	0	0	2	1	0	2	0	1	3	8	4	5	6	0	0	0	1	1	1
Stramenopiles；Ochrophyta；Bolidophyceae；Parmales；Parmales_env_2；Parmales_env_2_X	P	Phototroph	0	0	0	0	0	0	0	0	0	0	0	0	0	0	0	0	0	0	4	21	16	28	29	13	24	30	58	1	7	2	3	8	10	4	7	9
Amoebozoa；Lobosa；Lobosa_X；Himatismenida；Parvamoebidae；Parvamoeba	-	Unknown	1	1	0	2	5	8	3	2	1	2	0	4	3	1	1	0	0	1	0	0	0	0	0	0	0	0	0	0	2	0	0	0	1	0	0	0
Alveolata；Perkinsea；Perkinsida；Perkinsida_X；Parvilucifera-group；Parvilucifera-group_X	H-P	Parasite	0	1	0	0	0	0	0	0	0	0	0	0	0	0	0	0	0	0	0	0	0	0	0	0	0	0	0	721	632	732	701	738	748	720	756	733
Alveolata；Dinoflagellata；Dinophyceae；Peridiniales；Peridiniopsidaceae；Parvodinium	P	Phototroph	0	0	0	0	0	0	0	0	0	105	143	227	82	105	109	0	4	5	0	1	1	1	0	0	0	0	0	0	0	0	0	0	0	0	0	0
Stramenopiles；Ochrophyta；Dictyochophyceae；Dictyochophyceae_X；Pedinellales；Pedinellales_X	P	Phototroph	0	0	0	0	0	0	0	0	0	0	0	0	3	4	7	4	4	5	0	1	1	0	0	0	0	2	0	5	4	4	19	15	10	23	25	9
Rhizaria；Cercozoa；Endomyxa；Vampyrellida；Penardia-lineage；Penardia-lineage_X	B	Predator	0	0	0	1	4	1	0	1	1	0	1	0	0	1	0	0	0	0	0	0	0	0	0	1	0	0	0	0	0	0	0	0	0	0	0	0
Rhizaria；Cercozoa；Filosa-Imbricatea；Thaumatomonadida；Peregriniidae；Peregrinia	B	Predator	0	1	0	0	0	1	0	2	1	0	0	0	0	0	0	0	0	0	0	0	0	0	0	0	0	0	0	0	0	0	0	1	0	0	0	0
Amoebozoa；Conosa；Mycetozoa-Myxogastrea；Trichiales；Trichiaceae；Perichaena	-	Unknown	0	0	0	0	0	0	0	0	0	0	0	0	0	0	0	0	0	0	0	0	0	0	0	0	0	0	0	0	0	0	0	0	1	0	0	0
Alveolata；Dinoflagellata；Dinophyceae；Peridiniales；Peridiniopsidaceae；Peridiniopsis	-	Unknown	0	0	0	0	0	0	0	0	0	207	602	230	328	268	186	312	267	182	0	1	3	0	0	0	2	0	0	0	2	0	0	0	0	0	0	0
Alveolata；Perkinsea；Perkinsida；Perkinsida_X；Perkinsida_XX；Perkinsida_XXX	H-P	Parasite	185	292	297	577	637	1194	143	115	135	0	0	0	0	0	0	0	0	0	45	105	97	111	128	66	64	64	111	0	3	4	4	0	3	2	1	1
Stramenopiles；Pseudofungi；Oomycota；Oomycota_X；Peronosporales；Peronosporales_X	H-P	Predator/Parasite	1	0	1	2	2	0	0	0	0	0	0	0	0	0	1	0	0	0	0	0	0	0	0	0	0	0	0	0	0	1	0	0	0	0	0	0
Archaeplastida；Chlorophyta；Chlorophyceae；Chlamydomonadales；Chlamydomonadales_X；Phacotus	P	Phototroph	0	0	0	0	0	0	0	0	0	3	1	1	0	0	2	0	2	1	0	0	0	0	0	0	1	0	0	0	0	0	0	0	0	0	0	0
Stramenopiles；Pseudofungi；Pirsonia_Clade；Pirsonia_Clade_X；Pirsonia_Clade_XX；Pirsonia	H-P	Parasite	0	0	1	0	0	0	0	2	4	0	0	1	0	1	0	0	0	0	0	0	2	1	1	0	2	0	7	0	0	0	0	0	0	0	0	1
Hacrobia；Cryptophyta；Cryptophyceae；Cryptomonadales；Cryptomonadales_X；Plagioselmis	P	Phototroph	0	0	0	0	0	0	0	0	0	55	55	79	62	109	68	53	110	78	43	23	22	4	0	4	2	17	17	17	19	20	30	38	27	27	26	26
Archaeplastida；Chlorophyta；Trebouxiophyceae；Chlorellales；Chlorellales_X；Planctonema	-	Unknown	118	122	91	187	416	109	66	77	54	2	1	1	6	1	7	5	1	0	1	3	3	11	5	9	7	5	0	126	206	193	204	187	291	109	121	237
Alveolata；Ciliophora；Oligohymenophorea；Scuticociliatia_2；Pleuronematida；Pleuronema	B	Predator	0	0	2	0	0	0	0	0	0	0	0	0	0	0	0	0	0	0	0	0	0	0	0	0	0	0	0	0	0	0	0	0	0	0	0	0
Alveolata；Ciliophora；Oligohymenophorea；Scuticociliatia_2；Pleuronematida；Pleuronematida_X	B	Predator	1	1	2	0	0	0	0	0	0	0	0	0	0	0	0	0	0	0	2	4	4	0	0	0	0	0	0	0	0	0	0	0	0	0	0	0
Alveolata；Ciliophora；Litostomatea；Haptoria_5；Pleurostomatida；Pleurostomatida_X	-	Unknown	0	0	0	0	1	0	1	0	0	0	0	0	0	0	0	0	0	0	0	0	0	0	0	0	0	0	0	0	0	0	0	0	0	0	0	0
Rhizaria；Cercozoa；Endomyxa-Phytomyxea；Plasmodiophorida；Polymyxa-lineage；Polymyxa	H-P	Parasite	0	0	0	0	0	0	0	0	0	0	0	0	0	0	0	0	0	0	0	0	0	0	0	0	0	0	2	0	0	0	0	0	1	0	0	0
Stramenopiles；Ochrophyta；Chrysophyceae；Chrysophyceae_X；Chrysophyceae_Clade-C；Poterioochromonas	B/P	Predator/Phototroph	0	0	0	0	0	0	0	0	0	3	0	0	0	0	1	0	0	1	0	0	0	0	0	2	0	1	4	0	0	0	0	0	0	0	0	0
Stramenopiles；Ochrophyta；Chrysophyceae；Chrysophyceae_X；Chrysophyceae_Clade-C；Poteriospumella	B	Predator	0	0	0	1	0	0	0	1	0	3	0	2	1	1	0	1	1	0	0	0	0	0	0	0	0	0	0	0	0	0	0	2	0	0	0	0
Alveolata；Dinoflagellata；Dinophyceae；Prorocentrales；Prorocentraceae；Prorocentrum	-	Unknown	13	23	38	0	0	6	0	0	0	17	43	19	18	14	17	356	259	238	3	7	14	12	14	11	12	21	9	0	0	0	0	0	0	0	0	0
Amoebozoa；Lobosa；Lobosa_X；Centramoebida；Acanthamoebidae；Protacanthamoeba	-	Unknown	0	0	0	0	0	0	0	0	0	0	0	0	0	0	0	0	0	0	0	0	0	0	0	0	0	0	0	0	0	1	0	0	0	0	0	0
Rhizaria；Cercozoa；Filosa-Thecofilosea；Cryomonadida；Protaspa-lineage；Protaspa	R/A	Predator	0	0	0	0	0	0	0	0	0	0	0	0	0	0	0	0	0	0	0	0	0	0	0	0	0	1	0	0	0	0	0	0	0	0	0	0
Rhizaria；Cercozoa；Filosa-Thecofilosea；Cryomonadida；Protaspa-lineage；Protaspa-lineage_X	R/A	Predator	0	0	0	0	0	0	0	0	1	0	0	0	0	0	0	0	0	0	75	117	117	101	58	51	144	218	141	2	2	12	32	54	19	16	23	39
Alveolata；Ciliophora；Colpodea；Colpodea_X；Cyrtolophosidida；Pseudocyrtolophosis	-	Unknown	0	0	0	0	0	0	0	0	0	0	0	0	0	0	0	0	0	0	0	0	0	0	0	0	0	0	0	3	4	1	0	0	0	0	0	0
Stramenopiles；Opalozoa；Bicoecea；Pseudodendromonadales；Pseudodendromonadales_X；Pseudodendromonadales_XX	-	Unknown	6	22	20	1	0	7	1	1	0	0	1	0	4	3	4	6	22	10	26	3	12	47	21	63	21	21	76	203	88	110	86	77	68	58	90	90
Rhizaria；Cercozoa；Filosa-Thecofilosea；Tectofilosida；Pseudodifflugiidae；Pseudodifflugiidae_X	R/A	Predator	1	2	4	75	80	169	60	91	33	0	0	0	0	0	1	0	0	0	0	0	0	0	0	0	0	0	0	0	0	0	0	0	0	0	0	0
Alveolata；Ciliophora；Litostomatea；Litostomatea_X；Litostomatea_XX；Pseudoholophrya	-	Unknown	0	0	0	0	0	1	0	0	0	2	6	1	31	18	8	2	0	23	0	0	0	0	0	0	0	0	0	0	0	0	0	0	0	0	0	0
Stramenopiles；Ochrophyta；Dictyochophyceae；Dictyochophyceae_X；Pedinellales；Pseudopedinella	B	Predator	0	0	0	0	0	0	0	1	0	0	0	0	0	0	0	0	0	0	0	0	1	0	0	0	0	0	0	0	0	2	3	8	2	3	6	17
Opisthokonta；Mesomycetozoa；Ichthyosporea；Ichthyosphonida；Pseudoperkinsidae；Pseudoperkinsidae_X	H-P	Parasite	0	0	0	0	0	0	0	0	0	0	0	0	0	0	0	0	0	0	0	1	0	0	0	0	0	0	0	0	1	0	0	0	0	0	0	0
Alveolata；Ciliophora；Colpodea；Colpodea_X；Colpodida；Pseudoplatyophrya	-	Unknown	0	0	0	0	0	0	0	0	0	0	0	0	0	0	0	0	0	0	0	0	0	0	0	0	0	0	0	0	0	1	0	0	0	0	0	0
Stramenopiles；Ochrophyta；Bacillariophyta；Bacillariophyta_X；Araphid-pennate；Pseudostaurosiropsis	-	Unknown	0	0	0	0	0	0	0	0	0	0	0	1	0	0	0	0	0	1	0	0	0	0	0	0	0	0	0	1	0	0	0	0	0	0	0	0
Hacrobia；Centroheliozoa；Centroheliozoa_X；Pterocystida；Pterocystidae；Pterocystidae_X	-	Unknown	0	0	0	0	3	6	49	34	16	0	0	0	5	2	1	0	0	0	0	0	0	0	0	0	0	0	0	0	0	0	0	0	0	1	0	0
Hacrobia；Centroheliozoa；Centroheliozoa_X；Pterocystida；Pterocystidae；Pterocystis	-	Unknown	0	0	0	0	1	1	0	5	3	0	0	0	2	0	2	0	0	0	0	0	0	0	0	0	0	0	0	0	0	0	0	0	0	0	0	0
Stramenopiles；Pseudofungi；Oomycota；Oomycota_X；Peronosporales；Pythiaceae	H-P	Parasite	10	10	7	378	149	26	230	190	680	0	0	1	0	0	0	0	0	0	0	1	0	0	0	0	0	0	0	0	0	0	0	0	0	0	0	0
Stramenopiles；Pseudofungi；Oomycota；Oomycota_X；Peronosporales；Pythium	H-P	Parasite	0	1	1	53	8	5	9	0	3	0	0	0	0	0	0	0	0	0	0	0	0	0	0	5	0	0	0	0	0	0	2	0	0	0	0	0
Archaeplastida；Chlorophyta；Chlorophyceae；Sphaeropleales；Sphaeropleales_X；Radiococcus	P	Phototroph	30	51	46	62	72	90	136	96	94	2	3	2	6	5	5	1	0	0	2	4	3	13	13	15	16	14	12	49	29	45	42	24	42	31	37	56
Hacrobia；Centroheliozoa；Centroheliozoa_X；Pterocystida；Pterocystidae；Raphidiophrys	R/A	Predator	0	0	0	0	0	0	0	0	0	0	2	1	1	0	0	1	0	1	0	0	0	0	0	0	0	0	0	0	0	0	0	5	0	0	0	1
Excavata；Discoba；Discoba_XX；Jakobida；Histionidae；Reclinomonas	-	Unknown	0	0	0	0	0	0	0	0	0	0	0	0	0	0	0	0	0	0	0	0	0	0	0	0	0	0	0	1	4	0	1	0	1	0	0	0
Hacrobia；Cryptophyta；Cryptophyceae；Pyrenomonadales；Pyrenomonadaceae；Rhodomonas	P	Phototroph	0	0	1	0	0	0	0	0	0	0	2	1	4	5	0	6	7	4	0	1	0	0	0	0	0	0	0	0	0	0	0	0	0	0	0	0
Rhizaria；Cercozoa；Filosa-Thecofilosea；Cryomonadida；Rhogostoma-lineage；Rhogostoma	R/A/B	Predator	217	169	107	38	21	25	60	134	127	0	0	0	0	0	0	0	0	0	0	0	0	0	0	0	0	0	0	0	0	0	0	0	0	2	2	4
Rhizaria；Cercozoa；Filosa-Thecofilosea；Cryomonadida；Rhogostoma-lineage；Rhogostoma-lineage_X	R/A/B	Predator	625	415	322	83	72	126	67	104	96	2	1	0	2	0	1	2	1	0	0	0	1	0	0	0	0	0	0	17	20	14	6	1	0	2	13	8
Opisthokonta；Mesomycetozoa；Ichthyosporea；Rhynosporida；Rhynosporidae；Rhynosporidae_X	H-P	Parasite	0	0	0	0	1	0	0	0	0	0	0	0	0	0	0	0	0	0	0	0	0	0	0	0	0	0	0	0	0	0	0	0	0	0	0	0
Amoebozoa；Lobosa；Discosea-Flabellinia；Vannellida；Vannellidae；Ripella	-	Unknown	0	0	0	0	0	0	0	0	0	0	0	0	0	0	0	0	1	0	0	0	0	0	0	0	0	0	0	0	0	0	0	0	0	0	0	0
Rhizaria；Cercozoa；Filosa-Sarcomonadea；Filosa-Sarcomonadea_X；Sainouridae；Sainouron	-	Unknown	0	0	0	1	0	2	0	0	0	0	0	0	0	0	0	0	0	0	0	0	0	0	0	0	0	0	0	0	0	0	0	0	0	0	0	0
Opisthokonta；Choanoflagellida；Choanoflagellatea；Craspedida；Salpingoecidae_Group_C1；Salpingoeca_C1	-	Unknown	0	0	0	0	0	0	0	0	0	0	0	0	0	0	0	0	0	1	0	0	0	0	0	0	0	0	0	0	0	0	0	0	0	0	0	0
Opisthokonta；Choanoflagellida；Choanoflagellatea；Craspedida；Salpingoecidae_Group_C2；Salpingoeca_C2	-	Unknown	28	30	43	6	2	3	43	26	32	360	241	559	27	27	29	231	329	420	7	6	5	1	5	5	2	1	8	0	2	0	0	0	0	0	0	0
Opisthokonta；Choanoflagellida；Choanoflagellatea；Craspedida；Salpingoecidae_Group_C1；Salpingoecidae_Group_C1_X	-	Unknown	0	0	0	0	0	0	0	0	0	0	1	1	0	1	0	1	1	0	0	0	0	0	0	0	0	0	0	0	0	0	0	0	0	0	0	0
Opisthokonta；Choanoflagellida；Choanoflagellatea；Craspedida；Salpingoecidae_Group_C2；Salpingoecidae_Group_C2_X	-	Unknown	0	0	0	0	0	0	0	0	0	0	0	0	1	0	0	0	0	1	2	10	8	0	1	0	0	1	1	0	0	0	0	0	0	1	1	0
Opisthokonta；Choanoflagellida；Choanoflagellatea；Craspedida；Salpingoecidae_Group_C3；Salpingoecidae_Group_C3_X	-	Unknown	3	2	5	1	1	0	0	0	0	0	0	1	0	0	0	1	1	0	0	0	0	0	0	0	0	0	1	0	0	0	0	0	0	0	0	0
Rhizaria；Cercozoa；Filosa-Sarcomonadea；Glissomonadida；Sandonidae；Sandona	B	Predator	6	24	21	8	5	3	1	0	3	7	5	5	45	52	69	6	2	3	1	1	2	2	3	0	3	0	0	3	3	7	0	1	6	10	8	14
Rhizaria；Cercozoa；Filosa-Sarcomonadea；Glissomonadida；Sandonidae；Sandonidae_Clade-N/F-A	B	Predator	0	0	0	0	0	0	0	0	0	0	0	0	0	0	0	0	0	0	0	0	0	0	0	0	0	0	0	0	0	0	0	0	2	0	0	0
Rhizaria；Cercozoa；Filosa-Sarcomonadea；Glissomonadida；Sandonidae；Sandonidae_X	B	Predator	11	54	62	22	26	14	6	7	13	0	0	0	0	0	0	0	0	0	1	0	1	0	0	0	0	0	0	0	2	3	1	0	0	0	0	0
Stramenopiles；Pseudofungi；Oomycota；Oomycota_X；Saprolegniales；Saprolegnia	H-P	Parasite	3	1	13	3	2	0	5	16	63	0	0	0	0	0	0	0	0	0	1	3	6	0	0	0	0	0	0	0	0	0	0	0	0	0	0	0
Archaeplastida；Chlorophyta；Chlorophyceae；Sphaeropleales；Sphaeropleales_X；Scenedesmus	P	Phototroph	26	32	29	49	90	27	47	34	22	9	5	5	31	20	46	1	4	5	43	45	47	114	191	170	187	95	113	14	28	12	14	4	7	6	3	13
Archaeplastida；Chlorophyta；Chlorophyceae；Sphaeropleales；Sphaeropleales_X；Schroederia	-	Unknown	0	0	0	0	0	0	0	0	0	1	0	0	0	0	0	0	0	0	0	1	0	1	3	2	2	0	0	0	0	0	0	0	0	0	0	0
Rhizaria；Cercozoa；Endomyxa；Vampyrellida；sm27-lineage；sm27-lineage_X	-	Unknown	0	0	0	3	1	0	0	0	0	0	2	1	0	0	0	0	0	0	0	0	0	0	0	0	0	0	0	0	1	0	0	0	0	0	4	0
Hacrobia；Centroheliozoa；Centroheliozoa_X；Pterocystida；Heterophryidae；Sphaerastrum	N	Predator	0	0	0	0	0	0	0	0	0	0	0	0	0	1	0	1	1	2	8	3	4	9	1	6	6	4	5	0	0	0	0	0	0	0	0	0
Opisthokonta；Choanoflagellida；Choanoflagellida_X；Choanoflagellida_XX；Clade-2；Sphaeroeca	-	Unknown	1	0	2	3	0	1	0	6	0	1	0	0	1	0	0	0	0	1	3	0	0	1	0	0	1	0	0	0	0	2	0	0	0	0	0	0
Rhizaria；Cercozoa；Filosa-Imbricatea；Spongomonadida；Spongomonadidae；Spongomonadidae_X	B	Predator	0	0	0	0	0	0	0	0	0	0	0	0	1	0	0	1	0	1	0	0	0	6	0	0	0	0	0	0	0	0	5	1	0	0	0	0
Rhizaria；Cercozoa；Filosa-Imbricatea；Spongomonadida；Spongomonadidae；Spongomonas	B	Predator	8	3	7	0	0	1	0	0	0	0	0	0	0	0	0	0	0	0	0	0	0	0	0	0	0	0	0	0	0	0	0	0	0	0	0	0
Stramenopiles；Ochrophyta；Chrysophyceae；Chrysophyceae_X；Chrysophyceae_Clade-C；Spumella	B	Predator	158	186	205	1043	981	586	632	499	573	22	15	18	7	24	9	13	11	14	0	2	0	2	5	4	3	5	11	19	27	26	33	26	20	21	15	38
Alveolata；Ciliophora；Heterotrichea；Heterotrichea_X；Stentoridae；Stentor	N/P	Predator/Phototroph	0	0	0	0	0	0	0	0	0	0	0	0	0	0	0	0	0	0	7	0	0	0	0	0	0	0	0	0	0	0	0	0	0	0	0	0
Stramenopiles；Ochrophyta；Bacillariophyta；Bacillariophyta_X；Polar-centric-Mediophyceae；Stephanodiscus	P	Phototroph	36	31	44	96	50	123	176	180	207	225	160	64	184	134	96	136	71	27	36	33	46	99	65	91	63	82	71	585	555	566	480	468	547	331	455	294
Archaeplastida；Chlorophyta；Chlorophyceae；Chlamydomonadales；Chlamydomonadales_X；Stephanosphaera	-	Unknown	0	0	0	0	0	0	0	0	0	0	0	0	0	0	0	0	0	0	0	0	0	0	0	0	0	0	0	15	19	7	1	0	0	1	0	0
Archaeplastida；Chlorophyta；Trebouxiophyceae；Prasiolales；Prasiolales_X；Stichococcus	P	Phototroph	0	0	0	0	0	0	0	0	0	0	0	0	0	0	0	0	0	0	0	0	0	1	0	0	0	0	0	1	2	0	0	1	0	6	4	10
Stramenopiles；Stramenopiles_X；Stramenopiles_XX；Stramenopiles_XXX；Stramenopiles_XXXX；Stramenopiles_XXXXX	-	Unknown	0	0	0	0	0	0	0	0	0	0	0	0	0	0	0	0	0	0	0	0	0	0	0	0	0	0	0	0	0	0	1	0	0	0	0	0
Alveolata；Ciliophora；Spirotrichea；Choreotrichida；Strobilidiidae_J；Strobilidiidae_J_X	-	Unknown	12	15	43	0	0	0	0	0	0	79	67	42	8	9	4	97	91	121	405	365	340	139	174	162	112	100	140	125	82	148	48	72	37	34	61	40
Alveolata；Ciliophora；Spirotrichea；Choreotrichida；Strobilidiidae_E；Strobilidium_E	-	Unknown	24	60	92	4	11	29	8	11	12	0	0	0	0	0	0	0	0	0	0	1	0	0	1	0	0	0	0	0	0	0	0	0	0	0	0	0
Alveolata；Ciliophora；Spirotrichea；Strombidiida_A；Strombidiida_A_X；Strombidiida_A_XX	-	Unknown	1	1	3	0	0	0	0	3	0	0	1	1	1	2	1	32	34	23	589	648	623	142	112	118	204	170	238	107	100	151	87	130	100	39	58	61
Stramenopiles；Ochrophyta；Bacillariophyta；Bacillariophyta_X；Raphid-pennate；Surirella	P	Phototroph	0	0	0	0	0	0	0	0	0	0	0	0	0	1	0	0	0	0	0	0	0	0	0	0	0	0	0	0	0	0	0	0	0	0	0	0
Stramenopiles；Ochrophyta；Bacillariophyta；Bacillariophyta_X；Araphid-pennate；Synedra	P	Phototroph	0	0	0	0	0	0	0	0	0	0	0	0	0	0	0	0	0	0	14	20	23	9	14	34	19	28	25	2	1	3	0	10	5	9	1	5
Stramenopiles；Ochrophyta；Synurophyceae；Synurales；Synurales_X；Synurales_XX	P	Phototroph	0	0	0	0	0	0	0	0	0	0	0	0	0	0	0	0	0	0	0	0	0	0	0	0	0	0	0	2	0	2	2	2	1	2	2	1
Opisthokonta；Mesomycetozoa；Corallochytrea；Corallochytrida；Corallochytridae；Syssomonas	-	Unknown	0	0	0	0	0	0	0	0	0	0	0	0	0	1	0	0	0	0	1	0	0	4	2	0	1	4	0	0	0	0	0	0	0	0	0	0
Hacrobia；Telonemia；Telonemia_X；Telonemia_XX；Telonemia-Group-1；Telonemia-Group-1_X	-	Unknown	0	0	0	0	0	0	0	0	0	0	0	0	0	0	0	0	0	0	1	2	6	0	0	0	4	7	2	0	1	0	0	0	0	0	0	2
Alveolata；Ciliophora；Oligohymenophorea；Peritrichia_2；Sessilida；Telotrochidium	-	Unknown	0	0	0	0	0	0	0	0	0	1	1	0	0	0	0	0	0	0	0	0	0	0	0	0	0	0	0	0	0	0	2	0	0	0	0	0
Rhizaria；Cercozoa；Filosa-Sarcomonadea；Glissomonadida；Allapsidae；Teretomonas	B	Predator	0	0	1	0	0	0	0	0	0	0	0	0	0	0	0	0	0	0	0	0	0	0	0	0	0	0	1	0	0	0	0	0	0	0	0	0
Archaeplastida；Chlorophyta；Chlorophyceae；Sphaeropleales；Sphaeropleales_X；Tetraedron	P	Phototroph	5	5	3	5	6	6	3	3	3	29	3	6	29	25	58	5	3	2	17	24	7	51	78	49	49	35	46	4	6	3	2	2	2	1	1	3
Alveolata；Ciliophora；Oligohymenophorea；Hymenostomatia；Tetrahymenida；Tetrahymenida_X	-	Unknown	5	5	16	9	0	2	4	4	2	0	1	0	0	1	1	0	1	1	3	3	7	0	0	0	0	0	0	0	0	0	1	0	0	0	1	0
Excavata；Discoba；Heterolobosea；Tetramitia_I；Tetramitia_I_X；Tetramitia_I_XX	-	Unknown	0	0	0	0	0	0	0	0	0	0	0	0	0	0	0	0	0	0	0	0	0	0	0	0	0	0	0	0	0	1	0	0	0	0	0	0
Archaeplastida；Chlorophyta；Chlorodendrophyceae；Chlorodendrales；Chlorodendraceae；Tetraselmis	P	Phototroph	0	0	0	0	0	0	0	0	0	0	1	3	13	10	12	0	2	5	227	427	416	16	18	28	41	18	13	10	18	6	3	0	1	0	3	3
Archaeplastida:plas；Chlorophyta:plas；Chlorodendrophyceae:plas；Chlorodendrales:plas；Chlorodendraceae:plas；Tetraselmis:plas	-	Unknown	0	0	0	0	0	0	0	0	0	0	0	0	0	0	0	0	0	0	1	0	0	0	0	0	0	0	0	0	0	0	0	0	0	0	0	0
Archaeplastida；Chlorophyta；Chlorophyceae；Sphaeropleales；Scenedesmaceae；Tetrastrum	-	Unknown	0	0	0	0	0	0	0	0	0	0	0	0	1	0	0	0	0	0	1	1	0	2	2	1	0	0	2	1	0	0	1	0	0	0	0	0
Rhizaria；Cercozoa；Filosa-Imbricatea；Thaumatomonadida；Thaumatomonadidae；Thaumatomonas	-	Unknown	0	0	0	0	0	0	0	0	0	0	0	0	0	0	0	0	0	0	0	0	0	0	0	0	0	0	0	50	59	75	0	0	0	1	0	0
Alveolata；Dinoflagellata；Dinophyceae；Peridiniales；Thoracosphaeraceae；Thoracosphaeraceae_X	P	Phototroph	2	0	0	0	0	0	0	0	0	1	15	4	6	9	8	7	26	12	1	0	2	2	0	0	2	2	2	0	0	0	0	0	0	0	0	0
Stramenopiles；Sagenista；Labyrinthulomycetes；Thraustochytrida；Thraustochytriaceae；Thraustochytriaceae_LAB18	S	Saprotroph	3	4	6	1	1	2	0	0	1	3	4	3	4	2	1	4	3	0	23	4	5	11	5	14	12	6	16	0	0	2	0	1	3	1	3	1
Alveolata；Ciliophora；Spirotrichea；Tintinnida；Tintinnidiidae；Tintinnidium	N	Predator	1	1	2	0	0	0	0	0	0	0	0	0	0	0	0	0	0	0	27	21	20	44	28	16	36	32	22	0	0	0	0	0	0	0	0	0
Alveolata；Ciliophora；Phyllopharyngea；Suctoria；Tokophryidae；Tokophrya	R	Predator	0	0	0	0	0	0	0	0	0	0	0	0	0	0	1	0	0	0	0	0	0	0	0	0	0	0	0	0	4	0	0	1	2	3	0	0
Alveolata；Dinoflagellata；Dinophyceae；Dinophyceae_X；Tovelliaceae；Tovellia	-	Unknown	0	0	0	0	0	0	0	0	0	0	0	0	0	0	0	1	1	0	0	0	0	0	0	0	0	0	0	0	5	0	0	0	0	0	0	0
Rhizaria；Cercozoa；Filosa-Imbricatea；Euglyphida；Euglyphidae；Tracheleuglypha	-	Unknown	0	0	0	0	0	0	0	1	0	0	0	0	64	44	160	0	0	0	0	2	2	91	132	91	5	12	7	15	25	18	0	0	2	0	0	0
Archaeplastida；Chlorophyta；Trebouxiophyceae；Microthamniales；Microthamniales_X；Trebouxia	P	Phototroph	0	0	0	0	0	1	0	0	0	0	0	0	0	0	0	0	0	0	0	0	0	0	0	0	0	0	0	0	0	0	0	0	0	0	0	0
Rhizaria；Cercozoa；Novel-clade-10-12；Tremulida；Tremulidae；Tremula	B	Predator	2	1	0	1	0	2	0	0	1	1	0	0	0	0	0	0	0	0	1	0	1	0	3	0	0	6	1	1	1	0	0	0	0	1	1	1
Alveolata；Ciliophora；Oligohymenophorea；Peritrichia_1；Trichodinidae；Trichodina_1	H-P	Parasite	0	0	0	0	0	2	0	0	0	0	0	0	0	2	1	1	0	3	0	3	2	0	0	0	0	0	2	16	20	4	2	0	7	329	355	204
Rhizaria；Cercozoa；Filosa-Imbricatea；Euglyphida；Trinematidae；Trinematidae_X	-	Unknown	0	0	0	0	0	0	0	0	0	0	0	0	0	0	0	0	0	0	0	0	0	0	0	0	0	0	0	0	1	0	1	2	0	0	1	0
Alveolata；Ciliophora；Phyllopharyngea；Cyrtophoria_8；Dysteriidae；Trochilia	B	Predator	1	0	4	0	3	0	15	27	0	0	0	1	0	1	2	0	0	1	0	0	0	0	0	0	0	0	0	0	0	0	0	0	0	0	0	0
Stramenopiles；Ochrophyta；Bacillariophyta；Bacillariophyta_X；Raphid-pennate；Tryblionella	P	Phototroph	0	0	0	0	0	0	0	0	0	0	0	0	0	0	0	0	0	0	0	0	0	0	0	0	1	1	0	0	0	0	0	0	0	0	0	0
Amoebozoa；Lobosa；Tubulinea；Tubulinea_X；Tubulinea_XX；Tubulinea_XXX	A/B	Predator	0	0	0	1	0	0	0	0	0	0	0	0	1	0	0	0	0	0	0	0	0	0	0	0	0	0	0	0	0	0	0	0	0	0	0	0
Archaeplastida；Chlorophyta；Ulvophyceae；Ulvophyceae_X；Ulvophyceae_XX；Ulvophyceae_XXX	P	Phototroph	0	0	0	0	0	0	0	0	0	0	0	0	0	0	0	0	0	0	1	0	0	0	0	0	0	0	0	0	0	0	0	0	0	0	0	0
Stramenopiles；Opalozoa；Bicoecea；unclassified_c__Bicoecea；unclassified_c__Bicoecea；unclassified_c__Bicoecea	-	Unknown	0	1	2	0	0	0	0	0	0	0	0	0	0	0	0	0	0	0	0	0	0	0	0	0	0	0	0	0	0	0	1	0	2	1	0	1
Hacrobia；Centroheliozoa；Centroheliozoa_X；unclassified_c__Centroheliozoa_X；unclassified_c__Centroheliozoa_X；unclassified_c__Centroheliozoa_X	-	Unknown	120	59	177	0	1	11	6	7	3	13	27	44	17	22	8	15	43	17	0	0	0	0	0	0	0	0	0	0	0	0	0	0	0	0	0	0
Archaeplastida；Chlorophyta；Chlorophyceae；unclassified_c__Chlorophyceae；unclassified_c__Chlorophyceae；unclassified_c__Chlorophyceae	P	Phototroph	0	0	0	0	0	0	0	0	0	0	0	0	0	0	0	0	0	0	0	0	0	0	0	0	0	0	0	0	2	0	0	0	0	0	0	0
Opisthokonta；Choanoflagellida；Choanoflagellatea；unclassified_c__Choanoflagellatea；unclassified_c__Choanoflagellatea；unclassified_c__Choanoflagellatea	-	Unknown	0	3	2	0	0	0	0	0	0	0	0	0	0	0	0	0	0	0	0	0	0	0	0	0	0	0	0	0	0	0	0	0	0	0	0	0
Alveolata；Dinoflagellata；Dinophyceae；unclassified_c__Dinophyceae；unclassified_c__Dinophyceae；unclassified_c__Dinophyceae	-	Unknown	5	2	12	4	0	2	1	4	2	19	14	10	16	20	9	41	24	30	1	0	0	6	1	2	2	2	2	0	0	0	1	0	0	0	0	0
Amoebozoa；Lobosa；Discosea-Flabellinia；unclassified_c__Discosea-Flabellinia；unclassified_c__Discosea-Flabellinia；unclassified_c__Discosea-Flabellinia	-	Unknown	0	0	0	0	0	0	0	0	0	0	0	0	0	0	0	0	0	0	0	0	0	0	0	0	0	0	0	1	1	1	0	0	0	0	0	2
Rhizaria；Cercozoa；Filosa-Granofilosea；unclassified_c__Filosa-Granofilosea；unclassified_c__Filosa-Granofilosea；unclassified_c__Filosa-Granofilosea	-	Unknown	0	0	0	0	0	0	0	0	0	0	0	0	0	0	0	0	0	0	0	0	0	0	0	0	0	0	0	0	0	0	0	0	2	0	0	0
Rhizaria；Cercozoa；Filosa-Imbricatea；unclassified_c__Filosa-Imbricatea；unclassified_c__Filosa-Imbricatea；unclassified_c__Filosa-Imbricatea	-	Unknown	0	0	0	0	2	5	3	1	3	0	0	0	0	0	0	0	0	0	0	0	0	0	0	0	0	0	0	0	0	0	0	1	0	0	0	0
Rhizaria；Cercozoa；Filosa-Sarcomonadea；unclassified_c__Filosa-Sarcomonadea；unclassified_c__Filosa-Sarcomonadea；unclassified_c__Filosa-Sarcomonadea	-	Unknown	0	0	0	13	11	15	0	0	0	2	1	1	2	0	1	4	5	3	0	0	0	0	0	0	0	0	0	0	0	0	0	0	0	0	0	0
Alveolata；Ciliophora；Oligohymenophorea；unclassified_c__Oligohymenophorea；unclassified_c__Oligohymenophorea；unclassified_c__Oligohymenophorea	-	Unknown	0	0	0	0	0	0	0	1	0	0	0	0	0	0	0	0	0	0	0	0	0	0	0	0	0	0	0	0	0	0	0	0	0	0	0	0
Alveolata；Ciliophora；Spirotrichea；unclassified_c__Spirotrichea；unclassified_c__Spirotrichea；unclassified_c__Spirotrichea	-	Unknown	0	1	0	0	0	0	0	0	0	0	0	0	0	0	0	0	0	0	4	7	1	0	3	0	1	1	0	17	3	17	0	0	0	0	0	0
Archaeplastida；Chlorophyta；Trebouxiophyceae；unclassified_c__Trebouxiophyceae；unclassified_c__Trebouxiophyceae；unclassified_c__Trebouxiophyceae	P	Phototroph	3	2	0	0	0	0	0	0	0	0	0	0	0	0	0	0	0	0	0	0	0	0	0	0	0	0	0	0	0	0	0	0	0	0	0	0
Amoebozoa；Lobosa；Tubulinea；unclassified_c__Tubulinea；unclassified_c__Tubulinea；unclassified_c__Tubulinea	-	Unknown	1	0	0	0	0	0	3	5	2	0	1	0	0	0	0	0	0	0	0	0	1	0	0	0	0	0	0	0	0	3	0	2	0	0	0	0
Alveolata；Apicomplexa；Gregarinomorphea；Neogregarinorida；Actinocephalidae；unclassified_f__Actinocephalidae	H-P	Parasite	0	0	0	0	0	0	0	0	0	2	5	0	2	1	1	0	0	1	0	1	0	1	0	0	0	0	0	0	0	0	0	0	0	0	0	0
Rhizaria；Cercozoa；Filosa-Sarcomonadea；Glissomonadida；Allapsidae；unclassified_f__Allapsidae	-	Unknown	0	0	0	0	0	0	0	0	0	0	0	0	0	0	0	0	0	0	0	0	0	0	0	0	0	0	0	0	3	0	0	1	0	0	3	0
Stramenopiles；Sagenista；Labyrinthulomycetes；Amphifilida；Amphifilaceae；unclassified_f__Amphifilaceae	-	Unknown	1	0	0	0	0	2	1	3	5	0	0	0	0	0	0	0	0	0	0	0	0	0	0	0	0	0	0	0	0	0	0	0	0	0	0	0
Amoebozoa；Lobosa；Tubulinea；Arcellinida；Arcellinida_X；unclassified_f__Arcellinida_X	-	Unknown	0	0	0	5	4	8	9	9	6	0	0	1	1	0	1	0	0	0	0	1	0	0	0	0	0	0	0	0	0	0	0	0	0	0	0	0
Rhizaria；Cercozoa；Filosa-Sarcomonadea；Cercomonadida；Cercomonadidae；unclassified_f__Cercomonadidae	-	Unknown	0	0	0	0	1	0	2	3	1	0	0	0	1	0	0	0	0	0	0	0	0	0	0	0	0	1	0	0	1	0	29	0	0	0	0	0
Archaeplastida；Chlorophyta；Chlorophyceae；Chaetopeltidales；Chaetopeltidales_X；unclassified_f__Chaetopeltidales_X	-	Unknown	0	0	0	0	0	0	0	0	0	0	0	0	0	0	0	0	0	0	0	0	1	0	0	0	0	0	0	0	0	0	0	0	0	0	0	0
Archaeplastida；Chlorophyta；Chlorophyceae；Chlamydomonadales；Chlamydomonadales_X；unclassified_f__Chlamydomonadales_X	P	Phototroph	2	1	3	3	4	4	0	14	2	138	67	81	116	88	140	120	101	135	12	8	13	10	11	10	11	9	6	154	142	130	131	80	130	108	72	130
Archaeplastida；Chlorophyta；Trebouxiophyceae；Chlorellales；Chlorellales_X；unclassified_f__Chlorellales_X	P	Phototroph	16	20	3	5	2	2	8	5	1	2	0	1	4	3	1	1	2	0	3	6	8	5	6	3	20	6	5	15	12	15	8	4	6	2	13	2
Stramenopiles；Ochrophyta；Chrysophyceae；Chrysophyceae_X；Chrysophyceae_Clade-B2；unclassified_f__Chrysophyceae_Clade-B2	-	Unknown	0	0	0	0	1	0	0	0	0	0	0	0	0	0	0	0	0	0	0	0	0	0	0	0	0	0	0	0	0	0	0	0	0	0	0	0
Stramenopiles；Ochrophyta；Chrysophyceae；Chrysophyceae_X；Chrysophyceae_Clade-C；unclassified_f__Chrysophyceae_Clade-C	-	Unknown	0	0	0	4	6	3	0	0	2	5	6	12	8	12	18	6	12	10	0	1	0	2	1	0	3	1	1	11	10	7	7	17	8	7	15	9
Stramenopiles；Ochrophyta；Chrysophyceae；Chrysophyceae_X；Chrysophyceae_Clade-E；unclassified_f__Chrysophyceae_Clade-E	-	Unknown	0	0	0	0	0	0	0	0	0	0	1	0	5	5	1	0	0	0	0	0	0	0	0	1	0	0	2	0	0	0	1	0	1	0	0	0
Stramenopiles；Ochrophyta；Chrysophyceae；Chrysophyceae_X；Chrysophyceae_Clade-F；unclassified_f__Chrysophyceae_Clade-F	-	Unknown	23	12	18	11	7	9	1	0	0	0	0	0	0	0	0	0	0	0	0	1	0	0	0	0	0	0	0	0	4	5	0	1	1	0	4	2
Hacrobia；Cryptophyta；Cryptophyceae；Cryptomonadales；Cryptomonadales_X；unclassified_f__Cryptomonadales_X	P	Phototroph	4	2	3	0	0	0	0	0	0	2	0	1	1	4	3	22	39	20	107	87	90	44	29	23	71	157	145	75	88	136	286	481	261	521	398	340
Alveolata；Ciliophora；Colpodea；Colpodea_X；Cyrtolophosidida；unclassified_f__Cyrtolophosidida	-	Unknown	0	0	0	0	0	0	0	0	0	0	0	0	0	0	0	0	0	0	0	0	0	0	0	0	0	0	0	1	0	0	0	0	0	0	0	0
Stramenopiles；Ochrophyta；Eustigmatophyceae；Eustigmatophyceae_X；Eustigmatophyceae_XX；unclassified_f__Eustigmatophyceae_XX	P	Phototroph	0	0	0	0	0	0	0	0	0	0	0	0	0	0	0	0	0	0	0	1	0	4	0	1	0	2	1	0	0	0	0	0	0	0	0	0
Amoebozoa；Conosa；Variosea；ATCC50593-Flamella-WIM80-lineage；Flamella-lineage；unclassified_f__Flamella-lineage	-	Unknown	0	0	0	0	0	0	0	0	0	0	0	0	0	0	0	0	0	0	0	0	0	1	0	1	0	0	0	0	0	0	0	0	0	0	0	0
Alveolata；Apicomplexa；Gregarinomorphea；Eugregarinorida；Gregarinidae；unclassified_f__Gregarinidae	H-P	Parasite	0	0	0	0	0	0	0	0	0	0	0	0	0	0	0	0	0	0	0	0	0	0	0	0	0	0	0	0	5	0	0	0	19	0	0	0
Rhizaria；Cercozoa；Endomyxa；Vampyrellida；Leptophryidae；unclassified_f__Leptophryidae	-	Unknown	0	0	0	0	0	0	0	0	0	0	0	0	0	0	0	0	0	0	0	0	0	0	0	0	0	0	0	0	0	0	0	0	0	0	0	2
Rhizaria；Cercozoa；Filosa-Granofilosea；Limnofilida；Limnofilidae；unclassified_f__Limnofilidae	-	Unknown	2	2	0	0	0	0	1	2	1	4	1	1	1	4	13	0	1	1	0	5	0	2	0	1	0	1	2	0	1	1	0	0	4	17	9	14
Alveolata；Ciliophora；Litostomatea；Litostomatea_X；Litostomatea_XX；unclassified_f__Litostomatea_XX	-	Unknown	0	0	0	0	0	0	0	0	0	0	0	0	1	0	0	0	0	0	0	0	0	0	0	0	0	0	0	1	1	2	0	0	0	0	0	0
Alveolata；Ciliophora；Oligohymenophorea；Hymenostomatia；Ophryoglenida；unclassified_f__Ophryoglenida	-	Unknown	1	1	0	0	0	0	0	0	0	0	0	2	2	11	9	0	0	0	0	0	0	0	0	0	0	0	0	0	0	0	0	0	0	0	0	0
Stramenopiles；Ochrophyta；Dictyochophyceae；Dictyochophyceae_X；Pedinellales；unclassified_f__Pedinellales	P	Phototroph	0	0	0	0	0	0	0	0	0	0	0	0	0	0	0	0	0	0	0	0	0	0	0	0	0	0	0	0	0	0	0	0	0	0	2	0
Rhizaria；Cercozoa；Endomyxa；Vampyrellida；Penardia-lineage；unclassified_f__Penardia-lineage	-	Unknown	0	0	0	0	0	0	0	0	0	1	0	0	1	0	0	0	0	0	0	0	0	0	0	0	0	0	0	0	0	0	0	0	0	0	0	0
Stramenopiles；Pseudofungi；Oomycota；Oomycota_X；Peronosporales；unclassified_f__Peronosporales	-	Unknown	5	8	5	27	6	0	3	9	1	2	2	1	1	0	1	0	1	0	2	1	1	0	0	0	0	0	0	0	0	0	0	0	0	0	0	0
Alveolata；Ciliophora；Oligohymenophorea；Scuticociliatia_1；Philasterida；unclassified_f__Philasterida	-	Unknown	3	4	3	0	1	1	0	1	0	0	0	0	0	0	0	0	0	0	0	0	0	0	0	0	0	0	0	0	0	0	0	0	0	0	0	0
Hacrobia；Picozoa；Picozoa_X；Picozoa_XX；Picozoa_XXX；unclassified_f__Picozoa_XXX	-	Unknown	0	0	0	0	0	0	0	0	0	0	0	0	0	0	0	0	0	0	0	0	0	0	4	0	0	0	0	0	0	0	0	0	0	0	0	0
Apusozoa；Hilomonadea；Planomonadida；Planomonadidae；Planomonadidae_Group-1；unclassified_f__Planomonadidae_Group-1	-	Unknown	1	0	0	0	0	0	0	0	0	0	0	0	0	0	0	0	0	1	0	0	0	0	0	0	0	0	0	0	0	0	0	1	0	0	0	0
Alveolata；Ciliophora；Litostomatea；Haptoria_5；Pleurostomatida；unclassified_f__Pleurostomatida	-	Unknown	0	0	1	0	0	0	9	1	0	0	0	0	0	0	0	0	0	0	0	0	0	0	0	0	1	0	0	0	0	0	0	0	0	0	0	0
Stramenopiles；Ochrophyta；Bacillariophyta；Bacillariophyta_X；Polar-centric-Mediophyceae；unclassified_f__Polar-centric-Mediophyceae	P	Phototroph	0	0	0	0	1	0	0	0	1	2	2	0	1	0	0	0	0	0	2	4	1	6	2	1	1	6	1	4	2	0	1	2	1	1	2	0
Rhizaria；Cercozoa；Filosa-Thecofilosea；Cryomonadida；Protaspa-lineage；unclassified_f__Protaspa-lineage	-	Unknown	0	0	0	0	0	0	0	0	0	0	0	0	0	0	0	0	0	0	0	0	0	0	0	0	0	1	0	0	0	0	0	0	0	0	0	0
Stramenopiles；Opalozoa；Bicoecea；Pseudodendromonadales；Pseudodendromonadales_X；unclassified_f__Pseudodendromonadales_X	P	Phototroph	10	23	28	0	2	0	0	0	0	3	0	5	8	9	10	4	23	14	0	0	0	0	1	3	0	0	1	241	105	123	127	105	135	140	245	96
Stramenopiles；Ochrophyta；Bacillariophyta；Bacillariophyta_X；Raphid-pennate；unclassified_f__Raphid-pennate	P	Phototroph	0	0	0	0	0	0	0	0	0	0	0	0	0	0	0	0	0	0	0	0	0	6	19	11	0	0	0	0	0	0	0	0	0	0	0	0
Rhizaria；Cercozoa；Filosa-Thecofilosea；Cryomonadida；Rhogostoma-lineage；unclassified_f__Rhogostoma-lineage	-	Unknown	1	0	0	0	0	3	0	1	0	0	0	0	0	0	0	0	0	0	0	0	0	0	0	0	0	0	0	0	0	0	0	2	0	0	1	1
Rhizaria；Cercozoa；Filosa-Sarcomonadea；Glissomonadida；Sandonidae；unclassified_f__Sandonidae	-	Unknown	0	4	3	0	3	1	2	1	0	0	0	0	1	0	0	1	0	1	0	0	0	2	0	7	0	1	0	0	0	0	0	0	4	0	0	0
Amoebozoa；Conosa；Variosea；Variosea_X；Schizoplasmodiids；unclassified_f__Schizoplasmodiids	-	Unknown	0	0	0	1	0	0	0	0	0	0	0	0	0	0	1	0	0	0	0	0	0	0	0	0	0	0	0	0	0	0	0	0	0	0	0	0
Alveolata；Ciliophora；Oligohymenophorea；Peritrichia_2；Sessilida；unclassified_f__Sessilida	-	Unknown	0	0	1	0	0	0	0	0	0	0	0	0	0	0	0	0	0	0	0	0	0	0	0	0	0	0	0	0	0	0	0	0	0	0	0	0
Archaeplastida；Chlorophyta；Chlorophyceae；Sphaeropleales；Sphaeropleales_X；unclassified_f__Sphaeropleales_X	P	Phototroph	0	0	0	1	0	1	0	0	0	1	1	1	2	1	3	1	1	1	0	1	2	0	1	0	0	0	1	22	34	53	2	1	2	10	0	0
Rhizaria；Cercozoa；Filosa-Imbricatea；Spongomonadida；Spongomonadidae；unclassified_f__Spongomonadidae	-	Unknown	0	0	0	0	0	0	0	0	0	0	0	0	0	0	0	0	0	0	1	0	3	0	0	0	0	0	0	0	0	0	0	0	0	0	0	0
Stramenopiles；Sagenista；Labyrinthulomycetes；Thraustochytrida；Thraustochytriaceae；unclassified_f__Thraustochytriaceae	S	Saprotroph	0	0	0	0	0	0	0	0	0	0	0	0	0	0	0	0	0	0	0	0	0	0	0	0	0	0	0	0	0	0	0	0	0	0	2	0
Amoebozoa；Conosa；Mycetozoa-Myxogastrea；Trichiales；Trichiaceae；unclassified_f__Trichiaceae	-	Unknown	0	0	0	0	0	0	0	0	0	0	0	0	0	0	0	0	0	0	0	0	0	0	0	0	0	0	0	0	0	0	1	0	17	0	0	2
Rhizaria；Cercozoa；Filosa-Imbricatea；Euglyphida；Trinematidae；unclassified_f__Trinematidae	-	Unknown	0	0	0	3	1	2	0	0	0	0	0	0	0	0	0	0	0	0	0	0	0	0	0	0	0	0	0	1	0	0	0	0	0	0	0	0
Archaeplastida；Chlorophyta；Ulvophyceae；Ulotrichales；Ulotrichales_X；unclassified_f__Ulotrichales_X	P	Phototroph	0	0	0	0	0	0	0	0	0	0	1	2	1	1	0	0	0	0	2	1	3	1	0	0	0	0	0	3	1	3	0	0	0	0	0	0
Rhizaria；Cercozoa；Endomyxa；Vampyrellida；Vampyrellida_X；unclassified_f__Vampyrellida_X	-	Unknown	0	0	0	0	0	0	0	0	0	0	0	0	0	0	0	0	1	0	0	0	0	0	0	0	0	0	0	0	0	0	0	0	0	0	0	0
Archaeplastida；Chlorophyta；Trebouxiophyceae；Watanabea-Clade；Watanabea-Clade_X；unclassified_f__Watanabea-Clade_X	P	Phototroph	0	0	0	0	0	0	0	0	0	0	0	0	0	0	1	0	0	0	0	0	0	3	0	0	0	0	0	0	0	1	0	0	0	0	0	0
Alveolata；unclassified_k__Alveolata；unclassified_k__Alveolata；unclassified_k__Alveolata；unclassified_k__Alveolata；unclassified_k__Alveolata	-	Unknown	47	65	87	8	6	14	1	2	0	2	3	1	4	1	1	7	3	4	25	35	41	45	31	23	30	46	61	4	7	7	4	1	1	2	3	2
Amoebozoa；unclassified_k__Amoebozoa；unclassified_k__Amoebozoa；unclassified_k__Amoebozoa；unclassified_k__Amoebozoa；unclassified_k__Amoebozoa	-	Unknown	0	1	1	0	0	0	0	0	0	0	0	0	0	0	0	0	0	0	0	0	0	0	0	1	0	0	0	1	0	0	0	0	1	0	1	0
Hacrobia；unclassified_k__Hacrobia；unclassified_k__Hacrobia；unclassified_k__Hacrobia；unclassified_k__Hacrobia；unclassified_k__Hacrobia	-	Unknown	0	0	0	0	0	0	0	0	0	0	0	0	0	0	1	0	1	0	0	0	0	1	0	1	0	0	0	0	0	0	0	0	0	0	0	0
Opisthokonta；unclassified_k__Opisthokonta；unclassified_k__Opisthokonta；unclassified_k__Opisthokonta；unclassified_k__Opisthokonta；unclassified_k__Opisthokonta	-	Unknown	8	7	22	15	9	14	10	14	8	15	6	20	8	2	6	6	7	8	39	85	87	66	56	36	36	56	95	14	14	13	7	10	10	37	17	15
Rhizaria；unclassified_k__Rhizaria；unclassified_k__Rhizaria；unclassified_k__Rhizaria；unclassified_k__Rhizaria；unclassified_k__Rhizaria	-	Unknown	0	0	0	0	0	0	0	0	0	0	0	0	0	0	1	0	0	0	0	0	0	0	0	0	0	0	0	0	0	0	0	0	0	0	0	0
Stramenopiles；unclassified_k__Stramenopiles；unclassified_k__Stramenopiles；unclassified_k__Stramenopiles；unclassified_k__Stramenopiles；unclassified_k__Stramenopiles	S	Saprotroph	0	4	6	0	0	0	0	0	0	28	14	37	18	28	22	16	40	32	3	3	3	10	0	26	4	4	27	2	0	0	0	1	2	0	0	0
Stramenopiles；Ochrophyta；Bacillariophyta；Bacillariophyta_X；unclassified_o__Bacillariophyta_X；unclassified_o__Bacillariophyta_X	P	Phototroph	0	0	0	2	0	0	0	0	0	1	0	0	0	0	0	1	0	0	0	0	0	0	0	0	0	0	0	0	0	1	0	0	0	0	0	0
Opisthokonta；Choanoflagellida；Choanoflagellatea；Choanoflagellatea_X；unclassified_o__Choanoflagellatea_X；unclassified_o__Choanoflagellatea_X	-	Unknown	5	8	18	0	0	1	0	0	0	0	0	0	0	0	0	0	0	0	0	1	2	0	1	0	0	0	5	0	0	0	0	0	1	0	0	0
Stramenopiles；Ochrophyta；Chrysophyceae；Chrysophyceae_X；unclassified_o__Chrysophyceae_X；unclassified_o__Chrysophyceae_X	-	Unknown	0	1	1	1	1	0	1	0	3	0	3	4	1	1	1	0	0	0	0	2	0	0	0	0	1	1	0	0	0	0	0	0	0	0	0	2
Alveolata；Ciliophora；CONThreeP；CONThreeP_X；unclassified_o__CONThreeP_X；unclassified_o__CONThreeP_X	-	Unknown	0	0	0	0	0	0	0	0	0	2	0	1	0	1	0	0	0	0	0	1	2	0	0	0	0	0	0	5	4	8	0	3	2	3	0	1
Amoebozoa；Lobosa；Tubulinea；Euamoebida；unclassified_o__Euamoebida；unclassified_o__Euamoebida	-	Unknown	0	0	0	2	4	3	0	0	0	0	0	0	0	0	0	0	0	0	0	0	0	0	0	0	0	0	0	0	0	0	0	0	0	0	0	0
Rhizaria；Cercozoa；Filosa-Imbricatea；Euglyphida；unclassified_o__Euglyphida；unclassified_o__Euglyphida	-	Unknown	0	0	0	0	0	1	0	2	1	0	0	0	0	0	0	0	0	0	0	0	0	0	0	0	0	0	0	0	0	0	0	0	0	0	0	0
Rhizaria；Cercozoa；Filosa-Imbricatea；Filosa-Imbricatea_X；unclassified_o__Filosa-Imbricatea_X；unclassified_o__Filosa-Imbricatea_X	-	Unknown	0	0	0	1	0	0	1	1	0	0	0	0	0	0	0	0	0	0	0	0	0	0	0	0	0	0	0	0	0	0	0	0	0	0	0	0
Rhizaria；Cercozoa；Filosa-Sarcomonadea；Glissomonadida；unclassified_o__Glissomonadida；unclassified_o__Glissomonadida	-	Unknown	0	0	0	0	0	0	0	1	0	0	0	0	0	1	0	0	0	0	0	0	0	0	0	0	0	1	0	0	0	0	0	0	0	1	0	0
Alveolata；Ciliophora；Oligohymenophorea；Hymenostomatia；unclassified_o__Hymenostomatia；unclassified_o__Hymenostomatia	-	Unknown	0	1	0	0	0	0	0	0	0	0	0	0	0	0	0	0	0	0	0	0	0	0	0	0	0	0	0	0	0	0	0	0	0	0	0	0
Alveolata；Ciliophora；Spirotrichea；Hypotrichia；unclassified_o__Hypotrichia；unclassified_o__Hypotrichia	-	Unknown	0	0	0	0	0	0	0	0	0	0	0	1	0	1	0	1	3	0	0	0	0	0	0	0	0	0	0	0	0	0	0	0	1	0	0	0
Alveolata；Apicomplexa；Gregarinomorphea；Neogregarinorida；unclassified_o__Neogregarinorida；unclassified_o__Neogregarinorida	H-P	Parasite	0	0	0	0	0	0	0	0	0	0	0	2	2	0	0	0	0	0	0	0	0	0	0	0	0	0	0	0	0	0	0	0	0	0	0	0
Stramenopiles；Pseudofungi；Oomycota；Oomycota_X；unclassified_o__Oomycota_X；unclassified_o__Oomycota_X	-	Unknown	1	0	0	0	0	1	0	0	0	0	0	0	0	0	2	0	0	0	0	0	2	0	0	0	0	0	0	0	0	0	0	0	0	0	0	0
Rhizaria；Cercozoa；Filosa-Sarcomonadea；Pansomonadida；unclassified_o__Pansomonadida；unclassified_o__Pansomonadida	-	Unknown	0	0	0	0	3	0	0	0	0	0	0	0	0	0	0	0	0	0	0	0	0	0	0	0	0	0	0	0	0	0	0	0	0	0	0	0
Alveolata；Dinoflagellata；Dinophyceae；Peridiniales；unclassified_o__Peridiniales；unclassified_o__Peridiniales	-	Unknown	0	0	0	0	0	0	0	0	0	0	2	0	0	0	0	0	1	0	0	0	0	0	0	0	0	0	0	0	0	0	0	0	0	0	0	0
Alveolata；Ciliophora；Oligohymenophorea；Peritrichia_2；unclassified_o__Peritrichia_2；unclassified_o__Peritrichia_2	-	Unknown	0	0	0	0	0	0	0	0	0	0	0	0	0	0	1	0	0	0	0	0	0	0	0	0	0	0	0	0	1	0	0	0	0	0	0	0
Hacrobia；Centroheliozoa；Centroheliozoa_X；Pterocystida；unclassified_o__Pterocystida；unclassified_o__Pterocystida	R/A/B	Predator	0	3	2	3	3	9	13	14	8	3	6	5	7	8	7	5	2	0	0	4	1	2	5	0	0	0	0	6	4	2	0	0	3	0	0	0
Archaeplastida；Chlorophyta；Chlorophyceae；Sphaeropleales；unclassified_o__Sphaeropleales；unclassified_o__Sphaeropleales	P	Phototroph	1	3	0	3	4	7	3	4	4	1	2	4	2	2	6	0	1	1	67	75	75	174	186	184	167	115	130	41	15	23	39	8	11	7	16	22
Rhizaria；Cercozoa；Endomyxa；Vampyrellida；unclassified_o__Vampyrellida；unclassified_o__Vampyrellida	-	Unknown	0	0	0	0	0	0	0	1	1	0	3	0	0	0	0	0	0	0	0	0	0	0	0	0	0	0	0	0	0	0	0	0	0	0	0	0
Amoebozoa；Conosa；Variosea；Variosea_X；unclassified_o__Variosea_X；unclassified_o__Variosea_X	-	Unknown	0	0	0	0	0	0	0	0	0	0	1	0	0	0	0	0	0	0	0	0	0	0	0	0	0	0	0	0	0	0	0	0	0	0	0	0
Rhizaria；Cercozoa；unclassified_p__Cercozoa；unclassified_p__Cercozoa；unclassified_p__Cercozoa；unclassified_p__Cercozoa	-	Unknown	2	4	7	13	16	25	219	103	58	6	7	10	38	32	58	18	5	4	4	9	9	18	40	11	3	18	9	8	3	14	17	28	38	8	87	14
Archaeplastida；Chlorophyta；unclassified_p__Chlorophyta；unclassified_p__Chlorophyta；unclassified_p__Chlorophyta；unclassified_p__Chlorophyta	P	Phototroph	24	8	3	13	10	11	12	9	8	0	2	1	2	0	1	0	0	0	0	0	1	1	0	0	0	0	0	6	2	2	1	1	1	11	4	1
Alveolata；Ciliophora；unclassified_p__Ciliophora；unclassified_p__Ciliophora；unclassified_p__Ciliophora；unclassified_p__Ciliophora	-	Unknown	1	0	0	33	7	10	0	2	0	1	2	0	6	7	3	2	0	1	0	0	0	0	0	0	0	0	0	0	0	0	0	0	0	0	0	0
Amoebozoa；Lobosa；unclassified_p__Lobosa；unclassified_p__Lobosa；unclassified_p__Lobosa；unclassified_p__Lobosa	-	Unknown	0	0	0	0	0	0	0	1	0	0	0	0	0	0	0	0	0	0	0	0	0	0	0	0	0	0	0	0	0	0	0	0	0	0	0	0
Stramenopiles；Ochrophyta；unclassified_p__Ochrophyta；unclassified_p__Ochrophyta；unclassified_p__Ochrophyta；unclassified_p__Ochrophyta	-	Unknown	1	0	0	0	0	0	0	0	0	11	12	7	44	62	51	32	38	58	0	1	0	1	1	0	0	2	2	6	8	8	2	10	11	5	8	4
Alveolata；Ciliophora；Spirotrichea；Hypotrichia；Urostylidae；Uroleptus	B	Predator	1	1	3	0	2	10	26	19	31	19	19	5	19	5	18	130	60	143	0	0	0	0	0	0	0	0	0	0	0	0	0	0	0	0	0	0
Alveolata；Ciliophora；CONThreeP；CONThreeP_X；Urotrichidae；Urotricha	B	Predator	2	0	1	1	0	1	0	0	0	3	0	2	0	1	0	1	3	0	5	5	9	2	4	4	1	1	4	0	0	0	0	0	0	0	0	0
Excavata；Discoba；Heterolobosea；Tetramitia_V；Vahlkampfiidae_V；Vahlkampfia	B	Predator	0	0	0	0	0	0	0	0	0	1	0	0	0	0	0	0	0	0	0	2	1	1	0	1	1	0	0	4	14	3	3	12	1	17	0	0
Rhizaria；Cercozoa；Endomyxa；Vampyrellida；Vampyrellidae；Vampyrella	B	Predator	1	0	0	0	0	0	0	0	0	0	1	0	0	0	1	0	0	0	1	0	0	0	0	0	0	0	0	0	0	0	0	0	0	0	0	0
Rhizaria；Cercozoa；Endomyxa；Vampyrellida；Vampyrellida_X；Vampyrellida_XX	R/A/B	Predator	0	0	0	0	0	1	1	0	1	0	0	0	1	1	2	0	0	0	0	0	0	0	0	0	0	0	0	0	0	0	0	0	0	0	0	0
Amoebozoa；Lobosa；Discosea-Flabellinia；Vannellida；Vannellidae；Vannella	B	Predator	0	0	0	0	0	0	0	0	0	0	0	0	0	0	0	0	0	0	0	0	0	0	0	0	0	0	0	5	5	4	0	1	0	1	2	0
Amoebozoa；Lobosa；Discosea-Flabellinia；Vannellida；Vannellidae；Vannellidae_X	-	Unknown	0	0	0	0	0	0	0	0	0	0	0	0	0	1	0	0	0	0	0	0	0	0	0	0	0	0	0	1	0	0	0	0	0	0	0	0
Amoebozoa；Lobosa；Tubulinea；Echinamoebida；Vermamoebidae；Vermamoeba	B	Predator	0	0	0	0	0	0	0	0	0	1	0	0	0	0	0	1	0	0	0	0	0	0	0	0	0	0	0	0	0	0	0	0	0	0	0	0
Amoebozoa；Lobosa；Discosea-Flabellinia；Dactylopodida；Vexilliferidae；Vexillifera	B	Predator	0	0	0	0	0	0	0	0	0	0	0	0	0	0	0	0	0	0	0	0	0	0	0	0	0	0	0	2	0	1	0	1	2	0	0	0
Rhizaria；Cercozoa；Filosa-Sarcomonadea；Glissomonadida；Allapsidae；Viridiraptor	R/A	Predator	0	0	1	1	4	6	2	9	6	0	0	0	2	1	0	0	0	0	0	1	0	0	0	0	0	0	0	2	0	0	0	1	46	0	1	1
Alveolata；Ciliophora；Oligohymenophorea；Peritrichia_2；Sessilida；Vorticella	B	Predator	49	40	35	13	2	7	1	7	1	66	36	38	68	52	57	127	63	91	331	345	267	421	421	368	755	662	806	42	5	4	49	29	35	229	161	234
Amoebozoa；Conosa；Variosea；ATCC50593-Flamella-WIM80-lineage；WIM80-lineage；WIM80-lineage_X	-	Unknown	0	0	0	0	0	0	0	0	0	0	0	0	0	0	0	0	0	0	0	0	0	0	0	0	0	0	0	0	0	0	0	29	0	0	0	0
Alveolata；Apicomplexa；Gregarinomorphea；Neogregarinorida；Stylocephalidae；Xiphocephalus	H-P	Parasite	0	0	0	0	0	0	0	0	0	0	0	0	0	0	0	0	0	0	0	0	0	0	0	0	0	0	0	0	0	0	0	0	0	0	0	3

## Sheet: Table S3
Table S3. The influence of abiotic and biotic variables on bacteria communities compositions in the Mantel and partial Mantel tests.
Bacteria communities			Controlling for biotic variable	Controlling for abiotic variables
	Abiotic	Biotic	Abiotic	Biotic
Spring	0.48***	0.39***	0.38**	0.24
Summer	0.80***	0.82***	0.78 ***	0.80***
Autumn	0.43***	0.40***	0.24	0.16
Winter	0.68***	0.84***	0.13	0.68***
Total	0.57***	0.62***	0.39***	0.48***

## Sheet: Table S4
Table S4. Correlations between environmental, biotic factors and major community assembly processes based on Mantel test.
	Total	Spring	Summer	Autumn	Winter
T	-0.17***	-0.22	-0.22	-0.15	0
pH	-0.14***	0.13	-0.22	0.18	-0.40*
DO	0.24***	0.38*	-0.23	-0.15	0.09
EC	0.04***	-0.33*	-0.16	-0.16	0.05
NH4+	0.13***	-0.15	-0.24	-0.1	-0.16
SO42-	0.37***	-0.09	-0.26	-0.11	0.52**
PO43-	0.20***	0.27	-0.15	0.28	0.3
TOC	0.02***	-0.31	-0.2	-0.09	-0.15
Richness	0.10***	-0.3	-0.38*	0.19	-0.27
Shannon	0.21***	-0.26	-0.05	0.17	-0.27
PCoA1	-0.04***	-0.53***	0.03	-0.07	-0.41*
PCoA2	-0.33***	-0.12	0.01	-0.07	0.12
